# Supplementary material for: Effects of Chronologic Age and Young Child Exposure on Respiratory Syncytial Virus Disease among US Preterm Infants Born at 32 to 35 Weeks Gestation
Source: PLoS One. 2016 Nov 29;11(11):e0166226. doi: 10.1371/journal.pone.0166226 (PMC5127494; doi:10.1371/journal.pone.0166226)
Supplement: S1 File — (CSV) [file pone.0166226.s001.csv]

Patient ID	Expsore to Young Child (0=No, 1=Ye)	Type of RSV Associated Event	Enrollment Date	RSV Event Date or Study End Date if No Event	Days of Age at RSV Event Date or Study End Date if No Event	Exposure to Smoking	Respiratory Problem History (0=No, 1=Yes)	Gestational Age WGA (1=32, 2=33, 3=34, 4=35)	Multiple Birth (0=No, 1=Yes)	RSV Associated Event (0=No, 1=Yes)	Study Season (1=2009, 2=2010)
1005001	0	RSV ICU Admission (Outpatient: RT-PCT, Other: Any Method)	14-Jan-10	31-May-10	152	0	0	2	0	0	1
1005001	0	RSV-Associated Hospitalization (Outpatient: RT-PCT, Other: Any Method)	14-Jan-10	31-May-10	152	0	0	2	0	0	1
1005001	0	RSV-Associated Outpatient LRI (RT-PCR; LRI: pneumonia, bronchiolitis, wheezing)	14-Jan-10	31-May-10	152	0	0	2	0	0	1
1005002	1	RSV ICU Admission (Outpatient: RT-PCT, Other: Any Method)	20-Jan-10	31-May-10	187	0	0	4	0	0	1
1005002	1	RSV-Associated Hospitalization (Outpatient: RT-PCT, Other: Any Method)	20-Jan-10	31-May-10	187	0	0	4	0	0	1
1005002	1	RSV-Associated Outpatient LRI (RT-PCR; LRI: pneumonia, bronchiolitis, wheezing)	20-Jan-10	20-Jan-10	56	0	0	4	0	1	1
1005003	0	RSV ICU Admission (Outpatient: RT-PCT, Other: Any Method)	4-Feb-10	31-May-10	154	0	0	2	0	0	1
1005003	0	RSV-Associated Hospitalization (Outpatient: RT-PCT, Other: Any Method)	4-Feb-10	31-May-10	154	0	0	2	0	0	1
1005003	0	RSV-Associated Outpatient LRI (RT-PCR; LRI: pneumonia, bronchiolitis, wheezing)	4-Feb-10	31-May-10	154	0	0	2	0	0	1
1005004	0	RSV ICU Admission (Outpatient: RT-PCT, Other: Any Method)	9-Feb-10	31-May-10	149	0	0	3	0	0	1
1005004	0	RSV-Associated Hospitalization (Outpatient: RT-PCT, Other: Any Method)	9-Feb-10	31-May-10	149	0	0	3	0	0	1
1005004	0	RSV-Associated Outpatient LRI (RT-PCR; LRI: pneumonia, bronchiolitis, wheezing)	9-Feb-10	31-May-10	149	0	0	3	0	0	1
1005005	1	RSV ICU Admission (Outpatient: RT-PCT, Other: Any Method)	9-Feb-10	31-May-10	201	0	0	4	0	0	1
1005005	1	RSV-Associated Hospitalization (Outpatient: RT-PCT, Other: Any Method)	9-Feb-10	31-May-10	201	0	0	4	0	0	1
1005005	1	RSV-Associated Outpatient LRI (RT-PCR; LRI: pneumonia, bronchiolitis, wheezing)	9-Feb-10	31-May-10	201	0	0	4	0	0	1
1005100	0	RSV ICU Admission (Outpatient: RT-PCT, Other: Any Method)	1-Sep-10	31-May-11	325	1	0	1	0	0	2
1005100	0	RSV-Associated Hospitalization (Outpatient: RT-PCT, Other: Any Method)	1-Sep-10	31-May-11	325	1	0	1	0	0	2
1005100	0	RSV-Associated Outpatient LRI (RT-PCR; LRI: pneumonia, bronchiolitis, wheezing)	1-Sep-10	31-May-11	325	1	0	1	0	0	2
1005101	0	RSV ICU Admission (Outpatient: RT-PCT, Other: Any Method)	6-Oct-10	31-May-11	342	0	0	4	0	0	2
1005101	0	RSV-Associated Hospitalization (Outpatient: RT-PCT, Other: Any Method)	6-Oct-10	31-May-11	342	0	0	4	0	0	2
1005101	0	RSV-Associated Outpatient LRI (RT-PCR; LRI: pneumonia, bronchiolitis, wheezing)	6-Oct-10	31-May-11	342	0	0	4	0	0	2
1005102	0	RSV ICU Admission (Outpatient: RT-PCT, Other: Any Method)	11-Oct-10	31-May-11	287	1	0	3	0	0	2
1005102	0	RSV-Associated Hospitalization (Outpatient: RT-PCT, Other: Any Method)	11-Oct-10	31-May-11	287	1	0	3	0	0	2
1005102	0	RSV-Associated Outpatient LRI (RT-PCR; LRI: pneumonia, bronchiolitis, wheezing)	11-Oct-10	23-Feb-11	190	1	0	3	0	1	2
1005103	1	RSV ICU Admission (Outpatient: RT-PCT, Other: Any Method)	11-Nov-10	31-May-11	223	0	0	4	0	0	2
1005103	1	RSV-Associated Hospitalization (Outpatient: RT-PCT, Other: Any Method)	11-Nov-10	31-May-11	223	0	0	4	0	0	2
1005103	1	RSV-Associated Outpatient LRI (RT-PCR; LRI: pneumonia, bronchiolitis, wheezing)	11-Nov-10	31-May-11	223	0	0	4	0	0	2
1009001	1	RSV ICU Admission (Outpatient: RT-PCT, Other: Any Method)	21-Oct-09	31-May-10	346	1	0	3	0	0	1
1009001	1	RSV-Associated Hospitalization (Outpatient: RT-PCT, Other: Any Method)	21-Oct-09	31-May-10	346	1	0	3	0	0	1
1009001	1	RSV-Associated Outpatient LRI (RT-PCR; LRI: pneumonia, bronchiolitis, wheezing)	21-Oct-09	31-May-10	346	1	0	3	0	0	1
1009002	1	RSV ICU Admission (Outpatient: RT-PCT, Other: Any Method)	16-Dec-09	31-May-10	361	0	0	3	0	0	1
1009002	1	RSV-Associated Hospitalization (Outpatient: RT-PCT, Other: Any Method)	16-Dec-09	31-May-10	361	0	0	3	0	0	1
1009002	1	RSV-Associated Outpatient LRI (RT-PCR; LRI: pneumonia, bronchiolitis, wheezing)	16-Dec-09	31-May-10	361	0	0	3	0	0	1
1009100	0	RSV ICU Admission (Outpatient: RT-PCT, Other: Any Method)	23-Nov-10	31-May-11	369	0	0	4	0	0	2
1009100	0	RSV-Associated Hospitalization (Outpatient: RT-PCT, Other: Any Method)	23-Nov-10	31-May-11	369	0	0	4	0	0	2
1009100	0	RSV-Associated Outpatient LRI (RT-PCR; LRI: pneumonia, bronchiolitis, wheezing)	23-Nov-10	31-May-11	369	0	0	4	0	0	2
1009101	0	RSV ICU Admission (Outpatient: RT-PCT, Other: Any Method)	25-Feb-11	31-May-11	193	0	0	3	0	0	2
1009101	0	RSV-Associated Hospitalization (Outpatient: RT-PCT, Other: Any Method)	25-Feb-11	31-May-11	193	0	0	3	0	0	2
1009101	0	RSV-Associated Outpatient LRI (RT-PCR; LRI: pneumonia, bronchiolitis, wheezing)	25-Feb-11	31-May-11	193	0	0	3	0	0	2
1010100	1	RSV ICU Admission (Outpatient: RT-PCT, Other: Any Method)	2-Dec-10	13-Jan-11	170	0	0	3	0	0	2
1010100	1	RSV-Associated Hospitalization (Outpatient: RT-PCT, Other: Any Method)	2-Dec-10	13-Jan-11	170	0	0	3	0	0	2
1010100	1	RSV-Associated Outpatient LRI (RT-PCR; LRI: pneumonia, bronchiolitis, wheezing)	2-Dec-10	13-Jan-11	170	0	0	3	0	0	2
1010101	0	RSV ICU Admission (Outpatient: RT-PCT, Other: Any Method)	6-Dec-10	13-Jan-11	164	0	0	2	0	0	2
1010101	0	RSV-Associated Hospitalization (Outpatient: RT-PCT, Other: Any Method)	6-Dec-10	13-Jan-11	164	0	0	2	0	0	2
1010101	0	RSV-Associated Outpatient LRI (RT-PCR; LRI: pneumonia, bronchiolitis, wheezing)	6-Dec-10	13-Jan-11	164	0	0	2	0	0	2
1024001	0	RSV ICU Admission (Outpatient: RT-PCT, Other: Any Method)	8-Jan-10	31-May-10	172	0	0	4	1	0	1
1024001	0	RSV-Associated Hospitalization (Outpatient: RT-PCT, Other: Any Method)	8-Jan-10	31-May-10	172	0	0	4	1	0	1
1024001	0	RSV-Associated Outpatient LRI (RT-PCR; LRI: pneumonia, bronchiolitis, wheezing)	8-Jan-10	31-May-10	172	0	0	4	1	0	1
1024002	0	RSV ICU Admission (Outpatient: RT-PCT, Other: Any Method)	8-Jan-10	31-May-10	172	0	0	4	1	0	1
1024002	0	RSV-Associated Hospitalization (Outpatient: RT-PCT, Other: Any Method)	8-Jan-10	31-May-10	172	0	0	4	1	0	1
1024002	0	RSV-Associated Outpatient LRI (RT-PCR; LRI: pneumonia, bronchiolitis, wheezing)	8-Jan-10	31-May-10	172	0	0	4	1	0	1
1024003	0	RSV ICU Admission (Outpatient: RT-PCT, Other: Any Method)	11-Jan-10	31-May-10	266	0	0	2	0	0	1
1024003	0	RSV-Associated Hospitalization (Outpatient: RT-PCT, Other: Any Method)	11-Jan-10	31-May-10	266	0	0	2	0	0	1
1024003	0	RSV-Associated Outpatient LRI (RT-PCR; LRI: pneumonia, bronchiolitis, wheezing)	11-Jan-10	31-May-10	266	0	0	2	0	0	1
1024004	1	RSV ICU Admission (Outpatient: RT-PCT, Other: Any Method)	12-Jan-10	31-May-10	177	1	0	4	0	0	1
1024004	1	RSV-Associated Hospitalization (Outpatient: RT-PCT, Other: Any Method)	12-Jan-10	31-May-10	177	1	0	4	0	0	1
1024004	1	RSV-Associated Outpatient LRI (RT-PCR; LRI: pneumonia, bronchiolitis, wheezing)	12-Jan-10	31-May-10	177	1	0	4	0	0	1
1024005	1	RSV ICU Admission (Outpatient: RT-PCT, Other: Any Method)	18-Jan-10	31-May-10	140	0	0	4	0	0	1
1024005	1	RSV-Associated Hospitalization (Outpatient: RT-PCT, Other: Any Method)	18-Jan-10	31-May-10	140	0	0	4	0	0	1
1024005	1	RSV-Associated Outpatient LRI (RT-PCR; LRI: pneumonia, bronchiolitis, wheezing)	18-Jan-10	31-May-10	140	0	0	4	0	0	1
1024006	1	RSV ICU Admission (Outpatient: RT-PCT, Other: Any Method)	18-Jan-10	31-May-10	200	1	0	4	0	0	1
1024006	1	RSV-Associated Hospitalization (Outpatient: RT-PCT, Other: Any Method)	18-Jan-10	31-May-10	200	1	0	4	0	0	1
1024006	1	RSV-Associated Outpatient LRI (RT-PCR; LRI: pneumonia, bronchiolitis, wheezing)	18-Jan-10	31-May-10	200	1	0	4	0	0	1
1024007	0	RSV ICU Admission (Outpatient: RT-PCT, Other: Any Method)	23-Feb-10	31-May-10	114	0	0	4	0	0	1
1024007	0	RSV-Associated Hospitalization (Outpatient: RT-PCT, Other: Any Method)	23-Feb-10	31-May-10	114	0	0	4	0	0	1
1024007	0	RSV-Associated Outpatient LRI (RT-PCR; LRI: pneumonia, bronchiolitis, wheezing)	23-Feb-10	31-May-10	114	0	0	4	0	0	1
1024008	0	RSV ICU Admission (Outpatient: RT-PCT, Other: Any Method)	26-Feb-10	31-May-10	108	0	0	4	0	0	1
1024008	0	RSV-Associated Hospitalization (Outpatient: RT-PCT, Other: Any Method)	26-Feb-10	31-May-10	108	0	0	4	0	0	1
1024008	0	RSV-Associated Outpatient LRI (RT-PCR; LRI: pneumonia, bronchiolitis, wheezing)	26-Feb-10	31-May-10	108	0	0	4	0	0	1
1024100	0	RSV ICU Admission (Outpatient: RT-PCT, Other: Any Method)	2-Sep-10	31-May-11	368	0	0	2	0	0	2
1024100	0	RSV-Associated Hospitalization (Outpatient: RT-PCT, Other: Any Method)	2-Sep-10	31-May-11	368	0	0	2	0	0	2
1024100	0	RSV-Associated Outpatient LRI (RT-PCR; LRI: pneumonia, bronchiolitis, wheezing)	2-Sep-10	31-May-11	368	0	0	2	0	0	2
1024101	0	RSV ICU Admission (Outpatient: RT-PCT, Other: Any Method)	9-Sep-10	31-May-11	394	0	0	4	0	0	2
1024101	0	RSV-Associated Hospitalization (Outpatient: RT-PCT, Other: Any Method)	9-Sep-10	31-May-11	394	0	0	4	0	0	2
1024101	0	RSV-Associated Outpatient LRI (RT-PCR; LRI: pneumonia, bronchiolitis, wheezing)	9-Sep-10	31-May-11	394	0	0	4	0	0	2
1024102	0	RSV ICU Admission (Outpatient: RT-PCT, Other: Any Method)	13-Sep-10	31-May-11	326	0	0	4	0	0	2
1024102	0	RSV-Associated Hospitalization (Outpatient: RT-PCT, Other: Any Method)	13-Sep-10	31-May-11	326	0	0	4	0	0	2
1024102	0	RSV-Associated Outpatient LRI (RT-PCR; LRI: pneumonia, bronchiolitis, wheezing)	13-Sep-10	31-May-11	326	0	0	4	0	0	2
1024103	0	RSV ICU Admission (Outpatient: RT-PCT, Other: Any Method)	15-Sep-10	31-May-11	384	0	0	4	0	0	2
1024103	0	RSV-Associated Hospitalization (Outpatient: RT-PCT, Other: Any Method)	15-Sep-10	31-May-11	384	0	0	4	0	0	2
1024103	0	RSV-Associated Outpatient LRI (RT-PCR; LRI: pneumonia, bronchiolitis, wheezing)	15-Sep-10	31-May-11	384	0	0	4	0	0	2
1024104	0	RSV ICU Admission (Outpatient: RT-PCT, Other: Any Method)	16-Sep-10	31-May-11	348	0	0	4	0	0	2
1024104	0	RSV-Associated Hospitalization (Outpatient: RT-PCT, Other: Any Method)	16-Sep-10	31-May-11	348	0	0	4	0	0	2
1024104	0	RSV-Associated Outpatient LRI (RT-PCR; LRI: pneumonia, bronchiolitis, wheezing)	16-Sep-10	31-May-11	348	0	0	4	0	0	2
1024105	0	RSV ICU Admission (Outpatient: RT-PCT, Other: Any Method)	4-Jan-11	15-Apr-11	118	0	0	3	0	0	2
1024105	0	RSV-Associated Hospitalization (Outpatient: RT-PCT, Other: Any Method)	4-Jan-11	15-Apr-11	118	0	0	3	0	0	2
1024105	0	RSV-Associated Outpatient LRI (RT-PCR; LRI: pneumonia, bronchiolitis, wheezing)	4-Jan-11	15-Apr-11	118	0	0	3	0	0	2
1024106	1	RSV ICU Admission (Outpatient: RT-PCT, Other: Any Method)	19-Jan-11	31-May-11	140	0	0	4	0	0	2
1024106	1	RSV-Associated Hospitalization (Outpatient: RT-PCT, Other: Any Method)	19-Jan-11	31-May-11	140	0	0	4	0	0	2
1024106	1	RSV-Associated Outpatient LRI (RT-PCR; LRI: pneumonia, bronchiolitis, wheezing)	19-Jan-11	31-May-11	140	0	0	4	0	0	2
1024107	1	RSV ICU Admission (Outpatient: RT-PCT, Other: Any Method)	4-Feb-11	31-May-11	123	0	0	4	0	0	2
1024107	1	RSV-Associated Hospitalization (Outpatient: RT-PCT, Other: Any Method)	4-Feb-11	31-May-11	123	0	0	4	0	0	2
1024107	1	RSV-Associated Outpatient LRI (RT-PCR; LRI: pneumonia, bronchiolitis, wheezing)	4-Feb-11	31-May-11	123	0	0	4	0	0	2
1024108	0	RSV ICU Admission (Outpatient: RT-PCT, Other: Any Method)	10-Feb-11	31-May-11	127	0	0	1	0	0	2
1024108	0	RSV-Associated Hospitalization (Outpatient: RT-PCT, Other: Any Method)	10-Feb-11	31-May-11	127	0	0	1	0	0	2
1024108	0	RSV-Associated Outpatient LRI (RT-PCR; LRI: pneumonia, bronchiolitis, wheezing)	10-Feb-11	31-May-11	127	0	0	1	0	0	2
1024109	1	RSV ICU Admission (Outpatient: RT-PCT, Other: Any Method)	25-Feb-11	31-May-11	120	0	0	4	1	0	2
1024109	1	RSV-Associated Hospitalization (Outpatient: RT-PCT, Other: Any Method)	25-Feb-11	31-May-11	120	0	0	4	1	0	2
1024109	1	RSV-Associated Outpatient LRI (RT-PCR; LRI: pneumonia, bronchiolitis, wheezing)	25-Feb-11	31-May-11	120	0	0	4	1	0	2
1024110	1	RSV ICU Admission (Outpatient: RT-PCT, Other: Any Method)	25-Feb-11	31-May-11	120	0	0	4	1	0	2
1024110	1	RSV-Associated Hospitalization (Outpatient: RT-PCT, Other: Any Method)	25-Feb-11	31-May-11	120	0	0	4	1	0	2
1024110	1	RSV-Associated Outpatient LRI (RT-PCR; LRI: pneumonia, bronchiolitis, wheezing)	25-Feb-11	31-May-11	120	0	0	4	1	0	2
1028001	0	RSV ICU Admission (Outpatient: RT-PCT, Other: Any Method)	6-Oct-09	31-May-10	314	0	1	3	0	0	1
1028001	0	RSV-Associated Hospitalization (Outpatient: RT-PCT, Other: Any Method)	6-Oct-09	31-May-10	314	0	1	3	0	0	1
1028001	0	RSV-Associated Outpatient LRI (RT-PCR; LRI: pneumonia, bronchiolitis, wheezing)	6-Oct-09	31-May-10	314	0	1	3	0	0	1
1028002	1	RSV ICU Admission (Outpatient: RT-PCT, Other: Any Method)	7-Oct-09	31-May-10	360	0	0	2	1	0	1
1028002	1	RSV-Associated Hospitalization (Outpatient: RT-PCT, Other: Any Method)	7-Oct-09	31-May-10	360	0	0	2	1	0	1
1028002	1	RSV-Associated Outpatient LRI (RT-PCR; LRI: pneumonia, bronchiolitis, wheezing)	7-Oct-09	31-May-10	360	0	0	2	1	0	1
1028003	1	RSV ICU Admission (Outpatient: RT-PCT, Other: Any Method)	7-Oct-09	31-May-10	360	0	0	2	1	0	1
1028003	1	RSV-Associated Hospitalization (Outpatient: RT-PCT, Other: Any Method)	7-Oct-09	31-May-10	360	0	0	2	1	0	1
1028003	1	RSV-Associated Outpatient LRI (RT-PCR; LRI: pneumonia, bronchiolitis, wheezing)	7-Oct-09	31-May-10	360	0	0	2	1	0	1
1028004	0	RSV ICU Admission (Outpatient: RT-PCT, Other: Any Method)	13-Oct-09	31-May-10	341	0	0	1	1	0	1
1028004	0	RSV-Associated Hospitalization (Outpatient: RT-PCT, Other: Any Method)	13-Oct-09	31-May-10	341	0	0	1	1	0	1
1028004	0	RSV-Associated Outpatient LRI (RT-PCR; LRI: pneumonia, bronchiolitis, wheezing)	13-Oct-09	31-May-10	341	0	0	1	1	0	1
1028005	0	RSV ICU Admission (Outpatient: RT-PCT, Other: Any Method)	26-Oct-09	31-May-10	341	0	0	1	1	0	1
1028005	0	RSV-Associated Hospitalization (Outpatient: RT-PCT, Other: Any Method)	26-Oct-09	31-May-10	341	0	0	1	1	0	1
1028005	0	RSV-Associated Outpatient LRI (RT-PCR; LRI: pneumonia, bronchiolitis, wheezing)	26-Oct-09	31-May-10	341	0	0	1	1	0	1
1028006	1	RSV ICU Admission (Outpatient: RT-PCT, Other: Any Method)	28-Oct-09	31-May-10	393	0	0	4	1	0	1
1028006	1	RSV-Associated Hospitalization (Outpatient: RT-PCT, Other: Any Method)	28-Oct-09	31-May-10	393	0	0	4	1	0	1
1028006	1	RSV-Associated Outpatient LRI (RT-PCR; LRI: pneumonia, bronchiolitis, wheezing)	28-Oct-09	31-May-10	393	0	0	4	1	0	1
1028007	1	RSV ICU Admission (Outpatient: RT-PCT, Other: Any Method)	28-Oct-09	31-May-10	393	0	0	4	1	0	1
1028007	1	RSV-Associated Hospitalization (Outpatient: RT-PCT, Other: Any Method)	28-Oct-09	31-May-10	393	0	0	4	1	0	1
1028007	1	RSV-Associated Outpatient LRI (RT-PCR; LRI: pneumonia, bronchiolitis, wheezing)	28-Oct-09	17-Jan-10	259	0	0	4	1	1	1
1028008	1	RSV ICU Admission (Outpatient: RT-PCT, Other: Any Method)	2-Nov-09	31-May-10	296	0	0	4	0	0	1
1028008	1	RSV-Associated Hospitalization (Outpatient: RT-PCT, Other: Any Method)	2-Nov-09	31-May-10	296	0	0	4	0	0	1
1028008	1	RSV-Associated Outpatient LRI (RT-PCR; LRI: pneumonia, bronchiolitis, wheezing)	2-Nov-09	31-May-10	296	0	0	4	0	0	1
1028009	1	RSV ICU Admission (Outpatient: RT-PCT, Other: Any Method)	3-Nov-09	31-May-10	384	0	0	4	0	0	1
1028009	1	RSV-Associated Hospitalization (Outpatient: RT-PCT, Other: Any Method)	3-Nov-09	31-May-10	384	0	0	4	0	0	1
1028009	1	RSV-Associated Outpatient LRI (RT-PCR; LRI: pneumonia, bronchiolitis, wheezing)	3-Nov-09	27-Jan-10	260	0	0	4	0	1	1
1028010	0	RSV ICU Admission (Outpatient: RT-PCT, Other: Any Method)	24-Nov-09	31-May-10	301	1	0	4	0	0	1
1028010	0	RSV-Associated Hospitalization (Outpatient: RT-PCT, Other: Any Method)	24-Nov-09	31-May-10	301	1	0	4	0	0	1
1028010	0	RSV-Associated Outpatient LRI (RT-PCR; LRI: pneumonia, bronchiolitis, wheezing)	24-Nov-09	31-May-10	301	1	0	4	0	0	1
1028100	1	RSV ICU Admission (Outpatient: RT-PCT, Other: Any Method)	2-Nov-10	31-May-11	390	0	0	3	0	0	2
1028100	1	RSV-Associated Hospitalization (Outpatient: RT-PCT, Other: Any Method)	2-Nov-10	31-May-11	390	0	0	3	0	0	2
1028100	1	RSV-Associated Outpatient LRI (RT-PCR; LRI: pneumonia, bronchiolitis, wheezing)	2-Nov-10	31-May-11	390	0	0	3	0	0	2
1028101	1	RSV ICU Admission (Outpatient: RT-PCT, Other: Any Method)	4-Nov-10	31-May-11	390	0	0	4	1	0	2
1028101	1	RSV-Associated Hospitalization (Outpatient: RT-PCT, Other: Any Method)	4-Nov-10	31-May-11	390	0	0	4	1	0	2
1028101	1	RSV-Associated Outpatient LRI (RT-PCR; LRI: pneumonia, bronchiolitis, wheezing)	4-Nov-10	7-Feb-11	277	0	0	4	1	1	2
1028102	1	RSV ICU Admission (Outpatient: RT-PCT, Other: Any Method)	4-Nov-10	31-May-11	390	0	0	4	1	0	2
1028102	1	RSV-Associated Hospitalization (Outpatient: RT-PCT, Other: Any Method)	4-Nov-10	31-May-11	390	0	0	4	1	0	2
1028102	1	RSV-Associated Outpatient LRI (RT-PCR; LRI: pneumonia, bronchiolitis, wheezing)	4-Nov-10	31-May-11	390	0	0	4	1	0	2
1028103	1	RSV ICU Admission (Outpatient: RT-PCT, Other: Any Method)	10-Nov-10	31-May-11	334	1	0	4	1	0	2
1028103	1	RSV-Associated Hospitalization (Outpatient: RT-PCT, Other: Any Method)	10-Nov-10	31-May-11	334	1	0	4	1	0	2
1028103	1	RSV-Associated Outpatient LRI (RT-PCR; LRI: pneumonia, bronchiolitis, wheezing)	10-Nov-10	6-Apr-11	279	1	0	4	1	1	2
1028104	1	RSV ICU Admission (Outpatient: RT-PCT, Other: Any Method)	10-Nov-10	31-May-11	334	1	0	4	1	0	2
1028104	1	RSV-Associated Hospitalization (Outpatient: RT-PCT, Other: Any Method)	10-Nov-10	31-May-11	334	1	0	4	1	0	2
1028104	1	RSV-Associated Outpatient LRI (RT-PCR; LRI: pneumonia, bronchiolitis, wheezing)	10-Nov-10	6-Apr-11	279	1	0	4	1	1	2
1028105	1	RSV ICU Admission (Outpatient: RT-PCT, Other: Any Method)	15-Nov-10	31-May-11	321	0	0	3	0	0	2
1028105	1	RSV-Associated Hospitalization (Outpatient: RT-PCT, Other: Any Method)	15-Nov-10	31-May-11	321	0	0	3	0	0	2
1028105	1	RSV-Associated Outpatient LRI (RT-PCR; LRI: pneumonia, bronchiolitis, wheezing)	15-Nov-10	31-May-11	321	0	0	3	0	0	2
1028106	1	RSV ICU Admission (Outpatient: RT-PCT, Other: Any Method)	24-Nov-10	31-May-11	223	0	0	4	1	0	2
1028106	1	RSV-Associated Hospitalization (Outpatient: RT-PCT, Other: Any Method)	24-Nov-10	31-May-11	223	0	0	4	1	0	2
1028106	1	RSV-Associated Outpatient LRI (RT-PCR; LRI: pneumonia, bronchiolitis, wheezing)	24-Nov-10	31-May-11	223	0	0	4	1	0	2
1028107	1	RSV ICU Admission (Outpatient: RT-PCT, Other: Any Method)	30-Nov-10	31-May-11	243	0	0	4	0	0	2
1028107	1	RSV-Associated Hospitalization (Outpatient: RT-PCT, Other: Any Method)	30-Nov-10	31-May-11	243	0	0	4	0	0	2
1028107	1	RSV-Associated Outpatient LRI (RT-PCR; LRI: pneumonia, bronchiolitis, wheezing)	30-Nov-10	31-May-11	243	0	0	4	0	0	2
1028108	0	RSV ICU Admission (Outpatient: RT-PCT, Other: Any Method)	16-Dec-10	31-May-11	189	0	0	4	1	0	2
1028108	0	RSV-Associated Hospitalization (Outpatient: RT-PCT, Other: Any Method)	16-Dec-10	31-May-11	189	0	0	4	1	0	2
1028108	0	RSV-Associated Outpatient LRI (RT-PCR; LRI: pneumonia, bronchiolitis, wheezing)	16-Dec-10	31-May-11	189	0	0	4	1	0	2
1028109	0	RSV ICU Admission (Outpatient: RT-PCT, Other: Any Method)	16-Dec-10	31-May-11	189	0	0	4	1	0	2
1028109	0	RSV-Associated Hospitalization (Outpatient: RT-PCT, Other: Any Method)	16-Dec-10	31-May-11	189	0	0	4	1	0	2
1028109	0	RSV-Associated Outpatient LRI (RT-PCR; LRI: pneumonia, bronchiolitis, wheezing)	16-Dec-10	31-May-11	189	0	0	4	1	0	2
1028110	1	RSV ICU Admission (Outpatient: RT-PCT, Other: Any Method)	23-Dec-10	31-May-11	223	0	0	4	1	0	2
1028110	1	RSV-Associated Hospitalization (Outpatient: RT-PCT, Other: Any Method)	23-Dec-10	31-May-11	223	0	0	4	1	0	2
1028110	1	RSV-Associated Outpatient LRI (RT-PCR; LRI: pneumonia, bronchiolitis, wheezing)	23-Dec-10	23-Jan-11	95	0	0	4	1	1	2
1029001	0	RSV ICU Admission (Outpatient: RT-PCT, Other: Any Method)	7-Nov-09	31-May-10	217	1	0	3	0	0	1
1029001	0	RSV-Associated Hospitalization (Outpatient: RT-PCT, Other: Any Method)	7-Nov-09	31-May-10	217	1	0	3	0	0	1
1029001	0	RSV-Associated Outpatient LRI (RT-PCR; LRI: pneumonia, bronchiolitis, wheezing)	7-Nov-09	31-May-10	217	1	0	3	0	0	1
1029002	1	RSV ICU Admission (Outpatient: RT-PCT, Other: Any Method)	30-Nov-09	22-Dec-09	30	0	0	4	1	1	1
1029002	1	RSV-Associated Hospitalization (Outpatient: RT-PCT, Other: Any Method)	30-Nov-09	16-Dec-09	24	0	0	4	1	1	1
1029002	1	RSV-Associated Outpatient LRI (RT-PCR; LRI: pneumonia, bronchiolitis, wheezing)	30-Nov-09	19-Dec-09	27	0	0	4	1	1	1
1029003	1	RSV ICU Admission (Outpatient: RT-PCT, Other: Any Method)	30-Nov-09	31-May-10	190	0	0	4	1	0	1
1029003	1	RSV-Associated Hospitalization (Outpatient: RT-PCT, Other: Any Method)	30-Nov-09	31-May-10	190	0	0	4	1	0	1
1029003	1	RSV-Associated Outpatient LRI (RT-PCR; LRI: pneumonia, bronchiolitis, wheezing)	30-Nov-09	28-Dec-09	36	0	0	4	1	1	1
1029004	0	RSV ICU Admission (Outpatient: RT-PCT, Other: Any Method)	14-Dec-09	31-May-10	288	1	1	4	0	0	1
1029004	0	RSV-Associated Hospitalization (Outpatient: RT-PCT, Other: Any Method)	14-Dec-09	31-May-10	288	1	1	4	0	0	1
1029004	0	RSV-Associated Outpatient LRI (RT-PCR; LRI: pneumonia, bronchiolitis, wheezing)	14-Dec-09	31-May-10	288	1	1	4	0	0	1
1029005	0	RSV ICU Admission (Outpatient: RT-PCT, Other: Any Method)	13-Jan-10	31-May-10	144	0	0	4	0	0	1
1029005	0	RSV-Associated Hospitalization (Outpatient: RT-PCT, Other: Any Method)	13-Jan-10	31-May-10	144	0	0	4	0	0	1
1029005	0	RSV-Associated Outpatient LRI (RT-PCR; LRI: pneumonia, bronchiolitis, wheezing)	13-Jan-10	31-May-10	144	0	0	4	0	0	1
1029100	0	RSV ICU Admission (Outpatient: RT-PCT, Other: Any Method)	2-Sep-10	31-May-11	356	1	0	4	0	0	2
1029100	0	RSV-Associated Hospitalization (Outpatient: RT-PCT, Other: Any Method)	2-Sep-10	31-May-11	356	1	0	4	0	0	2
1029100	0	RSV-Associated Outpatient LRI (RT-PCR; LRI: pneumonia, bronchiolitis, wheezing)	2-Sep-10	29-Nov-10	173	1	0	4	0	1	2
1029101	0	RSV ICU Admission (Outpatient: RT-PCT, Other: Any Method)	15-Sep-10	6-Apr-11	304	0	0	3	0	0	2
1029101	0	RSV-Associated Hospitalization (Outpatient: RT-PCT, Other: Any Method)	15-Sep-10	6-Apr-11	304	0	0	3	0	0	2
1029101	0	RSV-Associated Outpatient LRI (RT-PCR; LRI: pneumonia, bronchiolitis, wheezing)	15-Sep-10	6-Apr-11	304	0	0	3	0	0	2
1029102	0	RSV ICU Admission (Outpatient: RT-PCT, Other: Any Method)	22-Oct-10	31-May-11	231	0	0	2	0	0	2
1029102	0	RSV-Associated Hospitalization (Outpatient: RT-PCT, Other: Any Method)	22-Oct-10	31-May-11	231	0	0	2	0	0	2
1029102	0	RSV-Associated Outpatient LRI (RT-PCR; LRI: pneumonia, bronchiolitis, wheezing)	22-Oct-10	31-May-11	231	0	0	2	0	0	2
1029103	0	RSV ICU Admission (Outpatient: RT-PCT, Other: Any Method)	20-Dec-10	31-May-11	187	0	0	3	0	0	2
1029103	0	RSV-Associated Hospitalization (Outpatient: RT-PCT, Other: Any Method)	20-Dec-10	31-May-11	187	0	0	3	0	0	2
1029103	0	RSV-Associated Outpatient LRI (RT-PCR; LRI: pneumonia, bronchiolitis, wheezing)	20-Dec-10	31-May-11	187	0	0	3	0	0	2
1035001	1	RSV ICU Admission (Outpatient: RT-PCT, Other: Any Method)	24-Sep-09	31-May-10	374	0	0	3	0	0	1
1035001	1	RSV-Associated Hospitalization (Outpatient: RT-PCT, Other: Any Method)	24-Sep-09	31-May-10	374	0	0	3	0	0	1
1035001	1	RSV-Associated Outpatient LRI (RT-PCR; LRI: pneumonia, bronchiolitis, wheezing)	24-Sep-09	23-Nov-09	185	0	0	3	0	1	1
1035002	0	RSV ICU Admission (Outpatient: RT-PCT, Other: Any Method)	25-Sep-09	31-May-10	316	0	0	4	1	0	1
1035002	0	RSV-Associated Hospitalization (Outpatient: RT-PCT, Other: Any Method)	25-Sep-09	31-May-10	316	0	0	4	1	0	1
1035002	0	RSV-Associated Outpatient LRI (RT-PCR; LRI: pneumonia, bronchiolitis, wheezing)	25-Sep-09	31-May-10	316	0	0	4	1	0	1
1035003	0	RSV ICU Admission (Outpatient: RT-PCT, Other: Any Method)	25-Sep-09	31-May-10	316	0	0	4	1	0	1
1035003	0	RSV-Associated Hospitalization (Outpatient: RT-PCT, Other: Any Method)	25-Sep-09	31-May-10	316	0	0	4	1	0	1
1035003	0	RSV-Associated Outpatient LRI (RT-PCR; LRI: pneumonia, bronchiolitis, wheezing)	25-Sep-09	31-May-10	316	0	0	4	1	0	1
1035004	1	RSV ICU Admission (Outpatient: RT-PCT, Other: Any Method)	5-Oct-09	31-May-10	252	0	0	4	1	0	1
1035004	1	RSV-Associated Hospitalization (Outpatient: RT-PCT, Other: Any Method)	5-Oct-09	31-May-10	252	0	0	4	1	0	1
1035004	1	RSV-Associated Outpatient LRI (RT-PCR; LRI: pneumonia, bronchiolitis, wheezing)	5-Oct-09	31-May-10	252	0	0	4	1	0	1
1035005	1	RSV ICU Admission (Outpatient: RT-PCT, Other: Any Method)	5-Oct-09	31-May-10	252	0	0	4	1	0	1
1035005	1	RSV-Associated Hospitalization (Outpatient: RT-PCT, Other: Any Method)	5-Oct-09	31-May-10	252	0	0	4	1	0	1
1035005	1	RSV-Associated Outpatient LRI (RT-PCR; LRI: pneumonia, bronchiolitis, wheezing)	5-Oct-09	31-May-10	252	0	0	4	1	0	1
1035006	0	RSV ICU Admission (Outpatient: RT-PCT, Other: Any Method)	12-Oct-09	15-Mar-10	277	0	0	2	0	0	1
1035006	0	RSV-Associated Hospitalization (Outpatient: RT-PCT, Other: Any Method)	12-Oct-09	15-Mar-10	277	0	0	2	0	0	1
1035006	0	RSV-Associated Outpatient LRI (RT-PCR; LRI: pneumonia, bronchiolitis, wheezing)	12-Oct-09	15-Mar-10	277	0	0	2	0	0	1
1035007	1	RSV ICU Admission (Outpatient: RT-PCT, Other: Any Method)	13-Oct-09	31-May-10	383	0	0	2	0	0	1
1035007	1	RSV-Associated Hospitalization (Outpatient: RT-PCT, Other: Any Method)	13-Oct-09	31-May-10	383	0	0	2	0	0	1
1035007	1	RSV-Associated Outpatient LRI (RT-PCR; LRI: pneumonia, bronchiolitis, wheezing)	13-Oct-09	31-May-10	383	0	0	2	0	0	1
1035008	0	RSV ICU Admission (Outpatient: RT-PCT, Other: Any Method)	13-Oct-09	31-May-10	374	0	0	1	0	0	1
1035008	0	RSV-Associated Hospitalization (Outpatient: RT-PCT, Other: Any Method)	13-Oct-09	31-May-10	374	0	0	1	0	0	1
1035008	0	RSV-Associated Outpatient LRI (RT-PCR; LRI: pneumonia, bronchiolitis, wheezing)	13-Oct-09	31-May-10	374	0	0	1	0	0	1
1035009	0	RSV ICU Admission (Outpatient: RT-PCT, Other: Any Method)	6-Nov-09	31-May-10	330	1	0	2	1	0	1
1035009	0	RSV-Associated Hospitalization (Outpatient: RT-PCT, Other: Any Method)	6-Nov-09	31-May-10	330	1	0	2	1	0	1
1035009	0	RSV-Associated Outpatient LRI (RT-PCR; LRI: pneumonia, bronchiolitis, wheezing)	6-Nov-09	31-May-10	330	1	0	2	1	0	1
1035010	0	RSV ICU Admission (Outpatient: RT-PCT, Other: Any Method)	6-Nov-09	31-May-10	330	1	0	2	1	0	1
1035010	0	RSV-Associated Hospitalization (Outpatient: RT-PCT, Other: Any Method)	6-Nov-09	31-May-10	330	1	0	2	1	0	1
1035010	0	RSV-Associated Outpatient LRI (RT-PCR; LRI: pneumonia, bronchiolitis, wheezing)	6-Nov-09	31-May-10	330	1	0	2	1	0	1
1035011	0	RSV ICU Admission (Outpatient: RT-PCT, Other: Any Method)	16-Nov-09	31-May-10	212	0	0	4	0	0	1
1035011	0	RSV-Associated Hospitalization (Outpatient: RT-PCT, Other: Any Method)	16-Nov-09	31-May-10	212	0	0	4	0	0	1
1035011	0	RSV-Associated Outpatient LRI (RT-PCR; LRI: pneumonia, bronchiolitis, wheezing)	16-Nov-09	31-May-10	212	0	0	4	0	0	1
1035012	0	RSV ICU Admission (Outpatient: RT-PCT, Other: Any Method)	4-Dec-09	31-May-10	250	0	0	1	1	0	1
1035012	0	RSV-Associated Hospitalization (Outpatient: RT-PCT, Other: Any Method)	4-Dec-09	31-May-10	250	0	0	1	1	0	1
1035012	0	RSV-Associated Outpatient LRI (RT-PCR; LRI: pneumonia, bronchiolitis, wheezing)	4-Dec-09	31-May-10	250	0	0	1	1	0	1
1035013	0	RSV ICU Admission (Outpatient: RT-PCT, Other: Any Method)	4-Dec-09	31-May-10	250	0	0	1	1	0	1
1035013	0	RSV-Associated Hospitalization (Outpatient: RT-PCT, Other: Any Method)	4-Dec-09	31-May-10	250	0	0	1	1	0	1
1035013	0	RSV-Associated Outpatient LRI (RT-PCR; LRI: pneumonia, bronchiolitis, wheezing)	4-Dec-09	31-May-10	250	0	0	1	1	0	1
1035014	0	RSV ICU Admission (Outpatient: RT-PCT, Other: Any Method)	18-Dec-09	31-May-10	179	0	0	4	0	0	1
1035014	0	RSV-Associated Hospitalization (Outpatient: RT-PCT, Other: Any Method)	18-Dec-09	31-May-10	179	0	0	4	0	0	1
1035014	0	RSV-Associated Outpatient LRI (RT-PCR; LRI: pneumonia, bronchiolitis, wheezing)	18-Dec-09	31-May-10	179	0	0	4	0	0	1
1035015	0	RSV ICU Admission (Outpatient: RT-PCT, Other: Any Method)	6-Jan-10	31-May-10	174	0	0	2	0	0	1
1035015	0	RSV-Associated Hospitalization (Outpatient: RT-PCT, Other: Any Method)	6-Jan-10	31-May-10	174	0	0	2	0	0	1
1035015	0	RSV-Associated Outpatient LRI (RT-PCR; LRI: pneumonia, bronchiolitis, wheezing)	6-Jan-10	31-May-10	174	0	0	2	0	0	1
1035016	1	RSV ICU Admission (Outpatient: RT-PCT, Other: Any Method)	6-Jan-10	31-May-10	149	0	0	4	0	0	1
1035016	1	RSV-Associated Hospitalization (Outpatient: RT-PCT, Other: Any Method)	6-Jan-10	31-May-10	149	0	0	4	0	0	1
1035016	1	RSV-Associated Outpatient LRI (RT-PCR; LRI: pneumonia, bronchiolitis, wheezing)	6-Jan-10	31-May-10	149	0	0	4	0	0	1
1035017	0	RSV ICU Admission (Outpatient: RT-PCT, Other: Any Method)	15-Jan-10	31-May-10	266	0	0	4	0	0	1
1035017	0	RSV-Associated Hospitalization (Outpatient: RT-PCT, Other: Any Method)	15-Jan-10	31-May-10	266	0	0	4	0	0	1
1035017	0	RSV-Associated Outpatient LRI (RT-PCR; LRI: pneumonia, bronchiolitis, wheezing)	15-Jan-10	6-Apr-10	211	0	0	4	0	1	1
1035018	1	RSV ICU Admission (Outpatient: RT-PCT, Other: Any Method)	27-Jan-10	31-May-10	266	0	1	4	0	0	1
1035018	1	RSV-Associated Hospitalization (Outpatient: RT-PCT, Other: Any Method)	27-Jan-10	31-May-10	266	0	1	4	0	0	1
1035018	1	RSV-Associated Outpatient LRI (RT-PCR; LRI: pneumonia, bronchiolitis, wheezing)	27-Jan-10	31-May-10	266	0	1	4	0	0	1
1035100	1	RSV ICU Admission (Outpatient: RT-PCT, Other: Any Method)	15-Sep-10	31-May-11	349	0	0	4	0	0	2
1035100	1	RSV-Associated Hospitalization (Outpatient: RT-PCT, Other: Any Method)	15-Sep-10	31-May-11	349	0	0	4	0	0	2
1035100	1	RSV-Associated Outpatient LRI (RT-PCR; LRI: pneumonia, bronchiolitis, wheezing)	15-Sep-10	31-May-11	349	0	0	4	0	0	2
1035101	1	RSV ICU Admission (Outpatient: RT-PCT, Other: Any Method)	16-Sep-10	31-May-11	383	0	0	4	0	0	2
1035101	1	RSV-Associated Hospitalization (Outpatient: RT-PCT, Other: Any Method)	16-Sep-10	31-May-11	383	0	0	4	0	0	2
1035101	1	RSV-Associated Outpatient LRI (RT-PCR; LRI: pneumonia, bronchiolitis, wheezing)	16-Sep-10	31-May-11	383	0	0	4	0	0	2
1035102	0	RSV ICU Admission (Outpatient: RT-PCT, Other: Any Method)	20-Sep-10	31-May-11	379	0	0	1	0	0	2
1035102	0	RSV-Associated Hospitalization (Outpatient: RT-PCT, Other: Any Method)	20-Sep-10	31-May-11	379	0	0	1	0	0	2
1035102	0	RSV-Associated Outpatient LRI (RT-PCR; LRI: pneumonia, bronchiolitis, wheezing)	20-Sep-10	31-May-11	379	0	0	1	0	0	2
1035103	1	RSV ICU Admission (Outpatient: RT-PCT, Other: Any Method)	21-Sep-10	31-May-11	270	1	0	4	1	0	2
1035103	1	RSV-Associated Hospitalization (Outpatient: RT-PCT, Other: Any Method)	21-Sep-10	31-May-11	270	1	0	4	1	0	2
1035103	1	RSV-Associated Outpatient LRI (RT-PCR; LRI: pneumonia, bronchiolitis, wheezing)	21-Sep-10	31-May-11	270	1	0	4	1	0	2
1035104	1	RSV ICU Admission (Outpatient: RT-PCT, Other: Any Method)	21-Sep-10	31-May-11	270	1	0	4	1	0	2
1035104	1	RSV-Associated Hospitalization (Outpatient: RT-PCT, Other: Any Method)	21-Sep-10	31-May-11	270	1	0	4	1	0	2
1035104	1	RSV-Associated Outpatient LRI (RT-PCR; LRI: pneumonia, bronchiolitis, wheezing)	21-Sep-10	31-May-11	270	1	0	4	1	0	2
1035105	0	RSV ICU Admission (Outpatient: RT-PCT, Other: Any Method)	30-Sep-10	31-May-11	308	0	0	2	0	0	2
1035105	0	RSV-Associated Hospitalization (Outpatient: RT-PCT, Other: Any Method)	30-Sep-10	31-May-11	308	0	0	2	0	0	2
1035105	0	RSV-Associated Outpatient LRI (RT-PCR; LRI: pneumonia, bronchiolitis, wheezing)	30-Sep-10	31-May-11	308	0	0	2	0	0	2
1035106	0	RSV ICU Admission (Outpatient: RT-PCT, Other: Any Method)	30-Sep-10	31-May-11	371	1	0	1	0	0	2
1035106	0	RSV-Associated Hospitalization (Outpatient: RT-PCT, Other: Any Method)	30-Sep-10	31-May-11	371	1	0	1	0	0	2
1035106	0	RSV-Associated Outpatient LRI (RT-PCR; LRI: pneumonia, bronchiolitis, wheezing)	30-Sep-10	31-May-11	371	1	0	1	0	0	2
1035107	0	RSV ICU Admission (Outpatient: RT-PCT, Other: Any Method)	5-Oct-10	31-May-11	245	0	0	4	0	0	2
1035107	0	RSV-Associated Hospitalization (Outpatient: RT-PCT, Other: Any Method)	5-Oct-10	31-May-11	245	0	0	4	0	0	2
1035107	0	RSV-Associated Outpatient LRI (RT-PCR; LRI: pneumonia, bronchiolitis, wheezing)	5-Oct-10	31-May-11	245	0	0	4	0	0	2
1035108	0	RSV ICU Admission (Outpatient: RT-PCT, Other: Any Method)	14-Oct-10	31-May-11	335	0	0	4	0	0	2
1035108	0	RSV-Associated Hospitalization (Outpatient: RT-PCT, Other: Any Method)	14-Oct-10	25-Feb-11	240	0	0	4	0	1	2
1035108	0	RSV-Associated Outpatient LRI (RT-PCR; LRI: pneumonia, bronchiolitis, wheezing)	14-Oct-10	25-Feb-11	240	0	0	4	0	1	2
1035109	0	RSV ICU Admission (Outpatient: RT-PCT, Other: Any Method)	15-Oct-10	31-May-11	235	1	0	4	1	0	2
1035109	0	RSV-Associated Hospitalization (Outpatient: RT-PCT, Other: Any Method)	15-Oct-10	31-May-11	235	1	0	4	1	0	2
1035109	0	RSV-Associated Outpatient LRI (RT-PCR; LRI: pneumonia, bronchiolitis, wheezing)	15-Oct-10	31-May-11	235	1	0	4	1	0	2
1035110	0	RSV ICU Admission (Outpatient: RT-PCT, Other: Any Method)	15-Oct-10	31-May-11	235	1	0	4	1	0	2
1035110	0	RSV-Associated Hospitalization (Outpatient: RT-PCT, Other: Any Method)	15-Oct-10	31-May-11	235	1	0	4	1	0	2
1035110	0	RSV-Associated Outpatient LRI (RT-PCR; LRI: pneumonia, bronchiolitis, wheezing)	15-Oct-10	31-May-11	235	1	0	4	1	0	2
1035111	1	RSV ICU Admission (Outpatient: RT-PCT, Other: Any Method)	25-Oct-10	31-May-11	382	0	0	3	0	0	2
1035111	1	RSV-Associated Hospitalization (Outpatient: RT-PCT, Other: Any Method)	25-Oct-10	31-May-11	382	0	0	3	0	0	2
1035111	1	RSV-Associated Outpatient LRI (RT-PCR; LRI: pneumonia, bronchiolitis, wheezing)	25-Oct-10	31-May-11	382	0	0	3	0	0	2
1035112	0	RSV ICU Admission (Outpatient: RT-PCT, Other: Any Method)	29-Oct-10	31-May-11	230	1	0	4	1	0	2
1035112	0	RSV-Associated Hospitalization (Outpatient: RT-PCT, Other: Any Method)	29-Oct-10	31-May-11	230	1	0	4	1	0	2
1035112	0	RSV-Associated Outpatient LRI (RT-PCR; LRI: pneumonia, bronchiolitis, wheezing)	29-Oct-10	31-May-11	230	1	0	4	1	0	2
1035113	0	RSV ICU Admission (Outpatient: RT-PCT, Other: Any Method)	29-Oct-10	31-May-11	230	1	0	4	1	0	2
1035113	0	RSV-Associated Hospitalization (Outpatient: RT-PCT, Other: Any Method)	29-Oct-10	31-May-11	230	1	0	4	1	0	2
1035113	0	RSV-Associated Outpatient LRI (RT-PCR; LRI: pneumonia, bronchiolitis, wheezing)	29-Oct-10	31-May-11	230	1	0	4	1	0	2
1035114	0	RSV ICU Admission (Outpatient: RT-PCT, Other: Any Method)	2-Nov-10	31-May-11	279	1	0	1	0	0	2
1035114	0	RSV-Associated Hospitalization (Outpatient: RT-PCT, Other: Any Method)	2-Nov-10	31-May-11	279	1	0	1	0	0	2
1035114	0	RSV-Associated Outpatient LRI (RT-PCR; LRI: pneumonia, bronchiolitis, wheezing)	2-Nov-10	31-May-11	279	1	0	1	0	0	2
1035115	0	RSV ICU Admission (Outpatient: RT-PCT, Other: Any Method)	5-Nov-10	31-May-11	224	0	1	4	0	0	2
1035115	0	RSV-Associated Hospitalization (Outpatient: RT-PCT, Other: Any Method)	5-Nov-10	4-Mar-11	136	0	1	4	0	1	2
1035115	0	RSV-Associated Outpatient LRI (RT-PCR; LRI: pneumonia, bronchiolitis, wheezing)	5-Nov-10	1-Mar-11	133	0	1	4	0	1	2
1035116	1	RSV ICU Admission (Outpatient: RT-PCT, Other: Any Method)	15-Nov-10	31-May-11	216	0	0	4	0	0	2
1035116	1	RSV-Associated Hospitalization (Outpatient: RT-PCT, Other: Any Method)	15-Nov-10	31-May-11	216	0	0	4	0	0	2
1035116	1	RSV-Associated Outpatient LRI (RT-PCR; LRI: pneumonia, bronchiolitis, wheezing)	15-Nov-10	31-May-11	216	0	0	4	0	0	2
1035117	0	RSV ICU Admission (Outpatient: RT-PCT, Other: Any Method)	29-Nov-10	31-May-11	248	0	0	4	0	0	2
1035117	0	RSV-Associated Hospitalization (Outpatient: RT-PCT, Other: Any Method)	29-Nov-10	31-May-11	248	0	0	4	0	0	2
1035117	0	RSV-Associated Outpatient LRI (RT-PCR; LRI: pneumonia, bronchiolitis, wheezing)	29-Nov-10	31-May-11	248	0	0	4	0	0	2
1035118	0	RSV ICU Admission (Outpatient: RT-PCT, Other: Any Method)	13-Dec-10	31-May-11	215	0	0	4	0	0	2
1035118	0	RSV-Associated Hospitalization (Outpatient: RT-PCT, Other: Any Method)	13-Dec-10	5-Mar-11	128	0	0	4	0	1	2
1035118	0	RSV-Associated Outpatient LRI (RT-PCR; LRI: pneumonia, bronchiolitis, wheezing)	13-Dec-10	3-Mar-11	126	0	0	4	0	1	2
1035119	0	RSV ICU Admission (Outpatient: RT-PCT, Other: Any Method)	20-Dec-10	31-May-11	178	0	0	4	0	0	2
1035119	0	RSV-Associated Hospitalization (Outpatient: RT-PCT, Other: Any Method)	20-Dec-10	31-May-11	178	0	0	4	0	0	2
1035119	0	RSV-Associated Outpatient LRI (RT-PCR; LRI: pneumonia, bronchiolitis, wheezing)	20-Dec-10	31-May-11	178	0	0	4	0	0	2
1035120	0	RSV ICU Admission (Outpatient: RT-PCT, Other: Any Method)	3-Jan-11	31-May-11	167	1	0	4	1	0	2
1035120	0	RSV-Associated Hospitalization (Outpatient: RT-PCT, Other: Any Method)	3-Jan-11	31-May-11	167	1	0	4	1	0	2
1035120	0	RSV-Associated Outpatient LRI (RT-PCR; LRI: pneumonia, bronchiolitis, wheezing)	3-Jan-11	31-May-11	167	1	0	4	1	0	2
1035121	0	RSV ICU Admission (Outpatient: RT-PCT, Other: Any Method)	3-Jan-11	31-May-11	167	1	0	4	1	0	2
1035121	0	RSV-Associated Hospitalization (Outpatient: RT-PCT, Other: Any Method)	3-Jan-11	31-May-11	167	1	0	4	1	0	2
1035121	0	RSV-Associated Outpatient LRI (RT-PCR; LRI: pneumonia, bronchiolitis, wheezing)	3-Jan-11	31-May-11	167	1	0	4	1	0	2
1035122	0	RSV ICU Admission (Outpatient: RT-PCT, Other: Any Method)	5-Jan-11	31-May-11	224	0	0	4	0	0	2
1035122	0	RSV-Associated Hospitalization (Outpatient: RT-PCT, Other: Any Method)	5-Jan-11	31-May-11	224	0	0	4	0	0	2
1035122	0	RSV-Associated Outpatient LRI (RT-PCR; LRI: pneumonia, bronchiolitis, wheezing)	5-Jan-11	31-May-11	224	0	0	4	0	0	2
1035123	0	RSV ICU Admission (Outpatient: RT-PCT, Other: Any Method)	26-Jan-11	31-May-11	139	0	0	4	0	0	2
1035123	0	RSV-Associated Hospitalization (Outpatient: RT-PCT, Other: Any Method)	26-Jan-11	31-May-11	139	0	0	4	0	0	2
1035123	0	RSV-Associated Outpatient LRI (RT-PCR; LRI: pneumonia, bronchiolitis, wheezing)	26-Jan-11	31-May-11	139	0	0	4	0	0	2
1035124	1	RSV ICU Admission (Outpatient: RT-PCT, Other: Any Method)	27-Jan-11	31-May-11	187	0	0	4	0	0	2
1035124	1	RSV-Associated Hospitalization (Outpatient: RT-PCT, Other: Any Method)	27-Jan-11	31-May-11	187	0	0	4	0	0	2
1035124	1	RSV-Associated Outpatient LRI (RT-PCR; LRI: pneumonia, bronchiolitis, wheezing)	27-Jan-11	31-May-11	187	0	0	4	0	0	2
1035125	1	RSV ICU Admission (Outpatient: RT-PCT, Other: Any Method)	2-Feb-11	31-May-11	213	0	0	3	0	0	2
1035125	1	RSV-Associated Hospitalization (Outpatient: RT-PCT, Other: Any Method)	2-Feb-11	31-May-11	213	0	0	3	0	0	2
1035125	1	RSV-Associated Outpatient LRI (RT-PCR; LRI: pneumonia, bronchiolitis, wheezing)	2-Feb-11	31-May-11	213	0	0	3	0	0	2
1041001	1	RSV ICU Admission (Outpatient: RT-PCT, Other: Any Method)	12-Jan-10	31-May-10	261	0	1	4	0	0	1
1041001	1	RSV-Associated Hospitalization (Outpatient: RT-PCT, Other: Any Method)	12-Jan-10	31-May-10	261	0	1	4	0	0	1
1041001	1	RSV-Associated Outpatient LRI (RT-PCR; LRI: pneumonia, bronchiolitis, wheezing)	12-Jan-10	31-May-10	261	0	1	4	0	0	1
1041002	0	RSV ICU Admission (Outpatient: RT-PCT, Other: Any Method)	27-Jan-10	31-May-10	308	0	0	2	0	0	1
1041002	0	RSV-Associated Hospitalization (Outpatient: RT-PCT, Other: Any Method)	27-Jan-10	31-May-10	308	0	0	2	0	0	1
1041002	0	RSV-Associated Outpatient LRI (RT-PCR; LRI: pneumonia, bronchiolitis, wheezing)	27-Jan-10	31-May-10	308	0	0	2	0	0	1
1041100	0	RSV ICU Admission (Outpatient: RT-PCT, Other: Any Method)	27-Oct-10	31-May-11	279	0	0	4	0	0	2
1041100	0	RSV-Associated Hospitalization (Outpatient: RT-PCT, Other: Any Method)	27-Oct-10	31-May-11	279	0	0	4	0	0	2
1041100	0	RSV-Associated Outpatient LRI (RT-PCR; LRI: pneumonia, bronchiolitis, wheezing)	27-Oct-10	1-Feb-11	160	0	0	4	0	1	2
1041101	1	RSV ICU Admission (Outpatient: RT-PCT, Other: Any Method)	2-Nov-10	31-May-11	319	0	0	2	0	0	2
1041101	1	RSV-Associated Hospitalization (Outpatient: RT-PCT, Other: Any Method)	2-Nov-10	31-May-11	319	0	0	2	0	0	2
1041101	1	RSV-Associated Outpatient LRI (RT-PCR; LRI: pneumonia, bronchiolitis, wheezing)	2-Nov-10	3-Mar-11	230	0	0	2	0	1	2
1041102	1	RSV ICU Admission (Outpatient: RT-PCT, Other: Any Method)	12-Nov-10	31-May-11	326	1	0	3	0	0	2
1041102	1	RSV-Associated Hospitalization (Outpatient: RT-PCT, Other: Any Method)	12-Nov-10	31-May-11	326	1	0	3	0	0	2
1041102	1	RSV-Associated Outpatient LRI (RT-PCR; LRI: pneumonia, bronchiolitis, wheezing)	12-Nov-10	31-May-11	326	1	0	3	0	0	2
1041103	0	RSV ICU Admission (Outpatient: RT-PCT, Other: Any Method)	13-Dec-10	8-Mar-11	272	0	0	2	1	0	2
1041103	0	RSV-Associated Hospitalization (Outpatient: RT-PCT, Other: Any Method)	13-Dec-10	8-Mar-11	272	0	0	2	1	0	2
1041103	0	RSV-Associated Outpatient LRI (RT-PCR; LRI: pneumonia, bronchiolitis, wheezing)	13-Dec-10	8-Mar-11	272	0	0	2	1	0	2
1041104	0	RSV ICU Admission (Outpatient: RT-PCT, Other: Any Method)	13-Dec-10	8-Mar-11	272	0	0	2	1	0	2
1041104	0	RSV-Associated Hospitalization (Outpatient: RT-PCT, Other: Any Method)	13-Dec-10	8-Mar-11	272	0	0	2	1	0	2
1041104	0	RSV-Associated Outpatient LRI (RT-PCR; LRI: pneumonia, bronchiolitis, wheezing)	13-Dec-10	8-Mar-11	272	0	0	2	1	0	2
1041105	1	RSV ICU Admission (Outpatient: RT-PCT, Other: Any Method)	17-Dec-10	31-May-11	348	0	0	4	0	0	2
1041105	1	RSV-Associated Hospitalization (Outpatient: RT-PCT, Other: Any Method)	17-Dec-10	31-May-11	348	0	0	4	0	0	2
1041105	1	RSV-Associated Outpatient LRI (RT-PCR; LRI: pneumonia, bronchiolitis, wheezing)	17-Dec-10	31-May-11	348	0	0	4	0	0	2
1097001	1	RSV ICU Admission (Outpatient: RT-PCT, Other: Any Method)	4-Jan-10	11-Jan-10	43	0	0	3	0	0	1
1097001	1	RSV-Associated Hospitalization (Outpatient: RT-PCT, Other: Any Method)	4-Jan-10	11-Jan-10	43	0	0	3	0	0	1
1097001	1	RSV-Associated Outpatient LRI (RT-PCR; LRI: pneumonia, bronchiolitis, wheezing)	4-Jan-10	11-Jan-10	43	0	0	3	0	0	1
1097002	0	RSV ICU Admission (Outpatient: RT-PCT, Other: Any Method)	11-Jan-10	31-May-10	167	0	0	4	0	0	1
1097002	0	RSV-Associated Hospitalization (Outpatient: RT-PCT, Other: Any Method)	11-Jan-10	31-May-10	167	0	0	4	0	0	1
1097002	0	RSV-Associated Outpatient LRI (RT-PCR; LRI: pneumonia, bronchiolitis, wheezing)	11-Jan-10	31-May-10	167	0	0	4	0	0	1
1097003	0	RSV ICU Admission (Outpatient: RT-PCT, Other: Any Method)	13-Jan-10	31-May-10	201	0	0	2	1	0	1
1097003	0	RSV-Associated Hospitalization (Outpatient: RT-PCT, Other: Any Method)	13-Jan-10	31-May-10	201	0	0	2	1	0	1
1097003	0	RSV-Associated Outpatient LRI (RT-PCR; LRI: pneumonia, bronchiolitis, wheezing)	13-Jan-10	31-May-10	201	0	0	2	1	0	1
1097004	0	RSV ICU Admission (Outpatient: RT-PCT, Other: Any Method)	13-Jan-10	31-May-10	201	0	0	2	1	0	1
1097004	0	RSV-Associated Hospitalization (Outpatient: RT-PCT, Other: Any Method)	13-Jan-10	31-May-10	201	0	0	2	1	0	1
1097004	0	RSV-Associated Outpatient LRI (RT-PCR; LRI: pneumonia, bronchiolitis, wheezing)	13-Jan-10	31-May-10	201	0	0	2	1	0	1
1097005	0	RSV ICU Admission (Outpatient: RT-PCT, Other: Any Method)	21-Jan-10	31-May-10	167	0	0	2	0	0	1
1097005	0	RSV-Associated Hospitalization (Outpatient: RT-PCT, Other: Any Method)	21-Jan-10	31-May-10	167	0	0	2	0	0	1
1097005	0	RSV-Associated Outpatient LRI (RT-PCR; LRI: pneumonia, bronchiolitis, wheezing)	21-Jan-10	31-May-10	167	0	0	2	0	0	1
1097006	1	RSV ICU Admission (Outpatient: RT-PCT, Other: Any Method)	8-Feb-10	31-May-10	142	1	0	3	0	0	1
1097006	1	RSV-Associated Hospitalization (Outpatient: RT-PCT, Other: Any Method)	8-Feb-10	31-May-10	142	1	0	3	0	0	1
1097006	1	RSV-Associated Outpatient LRI (RT-PCR; LRI: pneumonia, bronchiolitis, wheezing)	8-Feb-10	31-May-10	142	1	0	3	0	0	1
1097007	0	RSV ICU Admission (Outpatient: RT-PCT, Other: Any Method)	22-Feb-10	31-May-10	227	0	0	2	0	0	1
1097007	0	RSV-Associated Hospitalization (Outpatient: RT-PCT, Other: Any Method)	22-Feb-10	31-May-10	227	0	0	2	0	0	1
1097007	0	RSV-Associated Outpatient LRI (RT-PCR; LRI: pneumonia, bronchiolitis, wheezing)	22-Feb-10	31-May-10	227	0	0	2	0	0	1
1097008	1	RSV ICU Admission (Outpatient: RT-PCT, Other: Any Method)	24-Feb-10	31-May-10	152	0	0	3	0	0	1
1097008	1	RSV-Associated Hospitalization (Outpatient: RT-PCT, Other: Any Method)	24-Feb-10	31-May-10	152	0	0	3	0	0	1
1097008	1	RSV-Associated Outpatient LRI (RT-PCR; LRI: pneumonia, bronchiolitis, wheezing)	24-Feb-10	31-May-10	152	0	0	3	0	0	1
1097100	1	RSV ICU Admission (Outpatient: RT-PCT, Other: Any Method)	13-Sep-10	10-Nov-10	90	0	0	3	1	0	2
1097100	1	RSV-Associated Hospitalization (Outpatient: RT-PCT, Other: Any Method)	13-Sep-10	10-Nov-10	90	0	0	3	1	0	2
1097100	1	RSV-Associated Outpatient LRI (RT-PCR; LRI: pneumonia, bronchiolitis, wheezing)	13-Sep-10	10-Nov-10	90	0	0	3	1	0	2
1097101	1	RSV ICU Admission (Outpatient: RT-PCT, Other: Any Method)	13-Sep-10	10-Nov-10	90	0	0	3	1	0	2
1097101	1	RSV-Associated Hospitalization (Outpatient: RT-PCT, Other: Any Method)	13-Sep-10	10-Nov-10	90	0	0	3	1	0	2
1097101	1	RSV-Associated Outpatient LRI (RT-PCR; LRI: pneumonia, bronchiolitis, wheezing)	13-Sep-10	10-Nov-10	90	0	0	3	1	0	2
1097102	0	RSV ICU Admission (Outpatient: RT-PCT, Other: Any Method)	13-Sep-10	31-May-11	322	0	0	3	0	0	2
1097102	0	RSV-Associated Hospitalization (Outpatient: RT-PCT, Other: Any Method)	13-Sep-10	31-May-11	322	0	0	3	0	0	2
1097102	0	RSV-Associated Outpatient LRI (RT-PCR; LRI: pneumonia, bronchiolitis, wheezing)	13-Sep-10	31-May-11	322	0	0	3	0	0	2
1097103	1	RSV ICU Admission (Outpatient: RT-PCT, Other: Any Method)	1-Oct-10	31-May-11	376	0	0	4	0	0	2
1097103	1	RSV-Associated Hospitalization (Outpatient: RT-PCT, Other: Any Method)	1-Oct-10	31-May-11	376	0	0	4	0	0	2
1097103	1	RSV-Associated Outpatient LRI (RT-PCR; LRI: pneumonia, bronchiolitis, wheezing)	1-Oct-10	31-May-11	376	0	0	4	0	0	2
1097104	1	RSV ICU Admission (Outpatient: RT-PCT, Other: Any Method)	29-Oct-10	31-May-11	278	0	0	3	0	0	2
1097104	1	RSV-Associated Hospitalization (Outpatient: RT-PCT, Other: Any Method)	29-Oct-10	31-May-11	278	0	0	3	0	0	2
1097104	1	RSV-Associated Outpatient LRI (RT-PCR; LRI: pneumonia, bronchiolitis, wheezing)	29-Oct-10	31-May-11	278	0	0	3	0	0	2
1097105	0	RSV ICU Admission (Outpatient: RT-PCT, Other: Any Method)	4-Nov-10	31-May-11	279	0	0	4	0	0	2
1097105	0	RSV-Associated Hospitalization (Outpatient: RT-PCT, Other: Any Method)	4-Nov-10	31-May-11	279	0	0	4	0	0	2
1097105	0	RSV-Associated Outpatient LRI (RT-PCR; LRI: pneumonia, bronchiolitis, wheezing)	4-Nov-10	31-May-11	279	0	0	4	0	0	2
1097106	1	RSV ICU Admission (Outpatient: RT-PCT, Other: Any Method)	22-Nov-10	31-May-11	252	1	0	3	0	0	2
1097106	1	RSV-Associated Hospitalization (Outpatient: RT-PCT, Other: Any Method)	22-Nov-10	31-May-11	252	1	0	3	0	0	2
1097106	1	RSV-Associated Outpatient LRI (RT-PCR; LRI: pneumonia, bronchiolitis, wheezing)	22-Nov-10	31-May-11	252	1	0	3	0	0	2
1097107	1	RSV ICU Admission (Outpatient: RT-PCT, Other: Any Method)	23-Nov-10	31-May-11	316	0	0	3	0	0	2
1097107	1	RSV-Associated Hospitalization (Outpatient: RT-PCT, Other: Any Method)	23-Nov-10	1-Mar-11	225	0	0	3	0	1	2
1097107	1	RSV-Associated Outpatient LRI (RT-PCR; LRI: pneumonia, bronchiolitis, wheezing)	23-Nov-10	31-May-11	316	0	0	3	0	0	2
1097108	0	RSV ICU Admission (Outpatient: RT-PCT, Other: Any Method)	6-Dec-10	31-May-11	216	0	0	4	0	0	2
1097108	0	RSV-Associated Hospitalization (Outpatient: RT-PCT, Other: Any Method)	6-Dec-10	31-May-11	216	0	0	4	0	0	2
1097108	0	RSV-Associated Outpatient LRI (RT-PCR; LRI: pneumonia, bronchiolitis, wheezing)	6-Dec-10	31-May-11	216	0	0	4	0	0	2
1097109	0	RSV ICU Admission (Outpatient: RT-PCT, Other: Any Method)	11-Jan-11	31-May-11	202	0	0	3	1	0	2
1097109	0	RSV-Associated Hospitalization (Outpatient: RT-PCT, Other: Any Method)	11-Jan-11	31-May-11	202	0	0	3	1	0	2
1097109	0	RSV-Associated Outpatient LRI (RT-PCR; LRI: pneumonia, bronchiolitis, wheezing)	11-Jan-11	31-May-11	202	0	0	3	1	0	2
1097110	0	RSV ICU Admission (Outpatient: RT-PCT, Other: Any Method)	11-Jan-11	31-May-11	202	0	0	3	1	0	2
1097110	0	RSV-Associated Hospitalization (Outpatient: RT-PCT, Other: Any Method)	11-Jan-11	31-May-11	202	0	0	3	1	0	2
1097110	0	RSV-Associated Outpatient LRI (RT-PCR; LRI: pneumonia, bronchiolitis, wheezing)	11-Jan-11	31-May-11	202	0	0	3	1	0	2
1097111	0	RSV ICU Admission (Outpatient: RT-PCT, Other: Any Method)	13-Jan-11	31-May-11	200	0	1	4	0	0	2
1097111	0	RSV-Associated Hospitalization (Outpatient: RT-PCT, Other: Any Method)	13-Jan-11	31-May-11	200	0	1	4	0	0	2
1097111	0	RSV-Associated Outpatient LRI (RT-PCR; LRI: pneumonia, bronchiolitis, wheezing)	13-Jan-11	31-May-11	200	0	1	4	0	0	2
1097112	1	RSV ICU Admission (Outpatient: RT-PCT, Other: Any Method)	31-Jan-11	31-May-11	125	0	0	4	0	0	2
1097112	1	RSV-Associated Hospitalization (Outpatient: RT-PCT, Other: Any Method)	31-Jan-11	31-May-11	125	0	0	4	0	0	2
1097112	1	RSV-Associated Outpatient LRI (RT-PCR; LRI: pneumonia, bronchiolitis, wheezing)	31-Jan-11	31-May-11	125	0	0	4	0	0	2
1097113	0	RSV ICU Admission (Outpatient: RT-PCT, Other: Any Method)	1-Feb-11	31-May-11	179	0	0	4	0	0	2
1097113	0	RSV-Associated Hospitalization (Outpatient: RT-PCT, Other: Any Method)	1-Feb-11	31-May-11	179	0	0	4	0	0	2
1097113	0	RSV-Associated Outpatient LRI (RT-PCR; LRI: pneumonia, bronchiolitis, wheezing)	1-Feb-11	31-May-11	179	0	0	4	0	0	2
1115001	1	RSV ICU Admission (Outpatient: RT-PCT, Other: Any Method)	29-Dec-09	31-May-10	278	0	0	4	0	0	1
1115001	1	RSV-Associated Hospitalization (Outpatient: RT-PCT, Other: Any Method)	29-Dec-09	31-May-10	278	0	0	4	0	0	1
1115001	1	RSV-Associated Outpatient LRI (RT-PCR; LRI: pneumonia, bronchiolitis, wheezing)	29-Dec-09	31-May-10	278	0	0	4	0	0	1
1115002	0	RSV ICU Admission (Outpatient: RT-PCT, Other: Any Method)	22-Feb-10	31-May-10	114	0	0	4	0	0	1
1115002	0	RSV-Associated Hospitalization (Outpatient: RT-PCT, Other: Any Method)	22-Feb-10	31-May-10	114	0	0	4	0	0	1
1115002	0	RSV-Associated Outpatient LRI (RT-PCR; LRI: pneumonia, bronchiolitis, wheezing)	22-Feb-10	31-May-10	114	0	0	4	0	0	1
1115100	0	RSV ICU Admission (Outpatient: RT-PCT, Other: Any Method)	4-Nov-10	31-May-11	280	0	0	4	1	0	2
1115100	0	RSV-Associated Hospitalization (Outpatient: RT-PCT, Other: Any Method)	4-Nov-10	31-May-11	280	0	0	4	1	0	2
1115100	0	RSV-Associated Outpatient LRI (RT-PCR; LRI: pneumonia, bronchiolitis, wheezing)	4-Nov-10	31-May-11	280	0	0	4	1	0	2
1115101	0	RSV ICU Admission (Outpatient: RT-PCT, Other: Any Method)	4-Nov-10	31-May-11	280	0	0	4	1	0	2
1115101	0	RSV-Associated Hospitalization (Outpatient: RT-PCT, Other: Any Method)	4-Nov-10	31-May-11	280	0	0	4	1	0	2
1115101	0	RSV-Associated Outpatient LRI (RT-PCR; LRI: pneumonia, bronchiolitis, wheezing)	4-Nov-10	31-May-11	280	0	0	4	1	0	2
1115102	1	RSV ICU Admission (Outpatient: RT-PCT, Other: Any Method)	10-Dec-10	9-Mar-11	268	0	0	4	0	0	2
1115102	1	RSV-Associated Hospitalization (Outpatient: RT-PCT, Other: Any Method)	10-Dec-10	9-Mar-11	268	0	0	4	0	0	2
1115102	1	RSV-Associated Outpatient LRI (RT-PCR; LRI: pneumonia, bronchiolitis, wheezing)	10-Dec-10	9-Mar-11	268	0	0	4	0	0	2
1122001	1	RSV ICU Admission (Outpatient: RT-PCT, Other: Any Method)	8-Oct-09	2-Jan-10	132	1	0	3	1	0	1
1122001	1	RSV-Associated Hospitalization (Outpatient: RT-PCT, Other: Any Method)	8-Oct-09	2-Jan-10	132	1	0	3	1	0	1
1122001	1	RSV-Associated Outpatient LRI (RT-PCR; LRI: pneumonia, bronchiolitis, wheezing)	8-Oct-09	2-Jan-10	132	1	0	3	1	0	1
1122002	1	RSV ICU Admission (Outpatient: RT-PCT, Other: Any Method)	8-Oct-09	2-Jan-10	132	1	0	3	1	0	1
1122002	1	RSV-Associated Hospitalization (Outpatient: RT-PCT, Other: Any Method)	8-Oct-09	2-Jan-10	132	1	0	3	1	0	1
1122002	1	RSV-Associated Outpatient LRI (RT-PCR; LRI: pneumonia, bronchiolitis, wheezing)	8-Oct-09	2-Jan-10	132	1	0	3	1	0	1
1122003	0	RSV ICU Admission (Outpatient: RT-PCT, Other: Any Method)	15-Oct-09	31-May-10	387	0	0	3	1	0	1
1122003	0	RSV-Associated Hospitalization (Outpatient: RT-PCT, Other: Any Method)	15-Oct-09	31-May-10	387	0	0	3	1	0	1
1122003	0	RSV-Associated Outpatient LRI (RT-PCR; LRI: pneumonia, bronchiolitis, wheezing)	15-Oct-09	31-May-10	387	0	0	3	1	0	1
1122004	1	RSV ICU Admission (Outpatient: RT-PCT, Other: Any Method)	19-Oct-09	31-May-10	265	0	0	4	1	0	1
1122004	1	RSV-Associated Hospitalization (Outpatient: RT-PCT, Other: Any Method)	19-Oct-09	31-May-10	265	0	0	4	1	0	1
1122004	1	RSV-Associated Outpatient LRI (RT-PCR; LRI: pneumonia, bronchiolitis, wheezing)	19-Oct-09	31-May-10	265	0	0	4	1	0	1
1122005	1	RSV ICU Admission (Outpatient: RT-PCT, Other: Any Method)	19-Oct-09	31-May-10	265	0	0	4	1	0	1
1122005	1	RSV-Associated Hospitalization (Outpatient: RT-PCT, Other: Any Method)	19-Oct-09	31-May-10	265	0	0	4	1	0	1
1122005	1	RSV-Associated Outpatient LRI (RT-PCR; LRI: pneumonia, bronchiolitis, wheezing)	19-Oct-09	31-May-10	265	0	0	4	1	0	1
1122006	1	RSV ICU Admission (Outpatient: RT-PCT, Other: Any Method)	30-Oct-09	31-May-10	225	0	0	4	0	0	1
1122006	1	RSV-Associated Hospitalization (Outpatient: RT-PCT, Other: Any Method)	30-Oct-09	31-May-10	225	0	0	4	0	0	1
1122006	1	RSV-Associated Outpatient LRI (RT-PCR; LRI: pneumonia, bronchiolitis, wheezing)	30-Oct-09	31-May-10	225	0	0	4	0	0	1
1122007	1	RSV ICU Admission (Outpatient: RT-PCT, Other: Any Method)	6-Nov-09	31-May-10	210	0	0	4	0	0	1
1122007	1	RSV-Associated Hospitalization (Outpatient: RT-PCT, Other: Any Method)	6-Nov-09	31-May-10	210	0	0	4	0	0	1
1122007	1	RSV-Associated Outpatient LRI (RT-PCR; LRI: pneumonia, bronchiolitis, wheezing)	6-Nov-09	31-May-10	210	0	0	4	0	0	1
1122008	1	RSV ICU Admission (Outpatient: RT-PCT, Other: Any Method)	17-Nov-09	31-May-10	308	0	0	3	1	0	1
1122008	1	RSV-Associated Hospitalization (Outpatient: RT-PCT, Other: Any Method)	17-Nov-09	31-May-10	308	0	0	3	1	0	1
1122008	1	RSV-Associated Outpatient LRI (RT-PCR; LRI: pneumonia, bronchiolitis, wheezing)	17-Nov-09	31-May-10	308	0	0	3	1	0	1
1122009	1	RSV ICU Admission (Outpatient: RT-PCT, Other: Any Method)	17-Nov-09	31-May-10	308	0	0	3	1	0	1
1122009	1	RSV-Associated Hospitalization (Outpatient: RT-PCT, Other: Any Method)	17-Nov-09	31-May-10	308	0	0	3	1	0	1
1122009	1	RSV-Associated Outpatient LRI (RT-PCR; LRI: pneumonia, bronchiolitis, wheezing)	17-Nov-09	31-May-10	308	0	0	3	1	0	1
1122010	1	RSV ICU Admission (Outpatient: RT-PCT, Other: Any Method)	21-Dec-09	31-May-10	225	0	0	1	0	0	1
1122010	1	RSV-Associated Hospitalization (Outpatient: RT-PCT, Other: Any Method)	21-Dec-09	31-May-10	225	0	0	1	0	0	1
1122010	1	RSV-Associated Outpatient LRI (RT-PCR; LRI: pneumonia, bronchiolitis, wheezing)	21-Dec-09	31-May-10	225	0	0	1	0	0	1
1122011	0	RSV ICU Admission (Outpatient: RT-PCT, Other: Any Method)	23-Dec-09	31-May-10	200	0	0	4	0	0	1
1122011	0	RSV-Associated Hospitalization (Outpatient: RT-PCT, Other: Any Method)	23-Dec-09	31-May-10	200	0	0	4	0	0	1
1122011	0	RSV-Associated Outpatient LRI (RT-PCR; LRI: pneumonia, bronchiolitis, wheezing)	23-Dec-09	31-May-10	200	0	0	4	0	0	1
1122012	0	RSV ICU Admission (Outpatient: RT-PCT, Other: Any Method)	6-Jan-10	31-May-10	177	0	0	4	0	0	1
1122012	0	RSV-Associated Hospitalization (Outpatient: RT-PCT, Other: Any Method)	6-Jan-10	31-May-10	177	0	0	4	0	0	1
1122012	0	RSV-Associated Outpatient LRI (RT-PCR; LRI: pneumonia, bronchiolitis, wheezing)	6-Jan-10	31-May-10	177	0	0	4	0	0	1
1122013	1	RSV ICU Admission (Outpatient: RT-PCT, Other: Any Method)	18-Jan-10	31-May-10	158	0	0	4	0	0	1
1122013	1	RSV-Associated Hospitalization (Outpatient: RT-PCT, Other: Any Method)	18-Jan-10	5-Mar-10	71	0	0	4	0	1	1
1122013	1	RSV-Associated Outpatient LRI (RT-PCR; LRI: pneumonia, bronchiolitis, wheezing)	18-Jan-10	5-Mar-10	71	0	0	4	0	1	1
1122014	1	RSV ICU Admission (Outpatient: RT-PCT, Other: Any Method)	8-Feb-10	31-May-10	151	0	0	4	0	0	1
1122014	1	RSV-Associated Hospitalization (Outpatient: RT-PCT, Other: Any Method)	8-Feb-10	31-May-10	151	0	0	4	0	0	1
1122014	1	RSV-Associated Outpatient LRI (RT-PCR; LRI: pneumonia, bronchiolitis, wheezing)	8-Feb-10	31-May-10	151	0	0	4	0	0	1
1122015	1	RSV ICU Admission (Outpatient: RT-PCT, Other: Any Method)	12-Feb-10	31-May-10	125	0	0	4	0	0	1
1122015	1	RSV-Associated Hospitalization (Outpatient: RT-PCT, Other: Any Method)	12-Feb-10	31-May-10	125	0	0	4	0	0	1
1122015	1	RSV-Associated Outpatient LRI (RT-PCR; LRI: pneumonia, bronchiolitis, wheezing)	12-Feb-10	31-May-10	125	0	0	4	0	0	1
1122016	0	RSV ICU Admission (Outpatient: RT-PCT, Other: Any Method)	15-Feb-10	31-May-10	119	0	0	4	1	0	1
1122016	0	RSV-Associated Hospitalization (Outpatient: RT-PCT, Other: Any Method)	15-Feb-10	31-May-10	119	0	0	4	1	0	1
1122016	0	RSV-Associated Outpatient LRI (RT-PCR; LRI: pneumonia, bronchiolitis, wheezing)	15-Feb-10	31-May-10	119	0	0	4	1	0	1
1122017	0	RSV ICU Admission (Outpatient: RT-PCT, Other: Any Method)	15-Feb-10	31-May-10	119	0	0	4	1	0	1
1122017	0	RSV-Associated Hospitalization (Outpatient: RT-PCT, Other: Any Method)	15-Feb-10	31-May-10	119	0	0	4	1	0	1
1122017	0	RSV-Associated Outpatient LRI (RT-PCR; LRI: pneumonia, bronchiolitis, wheezing)	15-Feb-10	31-May-10	119	0	0	4	1	0	1
1122018	1	RSV ICU Admission (Outpatient: RT-PCT, Other: Any Method)	18-Feb-10	31-May-10	105	0	0	4	0	0	1
1122018	1	RSV-Associated Hospitalization (Outpatient: RT-PCT, Other: Any Method)	18-Feb-10	31-May-10	105	0	0	4	0	0	1
1122018	1	RSV-Associated Outpatient LRI (RT-PCR; LRI: pneumonia, bronchiolitis, wheezing)	18-Feb-10	31-May-10	105	0	0	4	0	0	1
1122100	0	RSV ICU Admission (Outpatient: RT-PCT, Other: Any Method)	8-Sep-10	16-Dec-10	184	0	0	3	0	0	2
1122100	0	RSV-Associated Hospitalization (Outpatient: RT-PCT, Other: Any Method)	8-Sep-10	16-Dec-10	184	0	0	3	0	0	2
1122100	0	RSV-Associated Outpatient LRI (RT-PCR; LRI: pneumonia, bronchiolitis, wheezing)	8-Sep-10	16-Dec-10	184	0	0	3	0	0	2
1122101	0	RSV ICU Admission (Outpatient: RT-PCT, Other: Any Method)	22-Sep-10	4-Feb-11	260	0	0	4	0	0	2
1122101	0	RSV-Associated Hospitalization (Outpatient: RT-PCT, Other: Any Method)	22-Sep-10	4-Feb-11	260	0	0	4	0	0	2
1122101	0	RSV-Associated Outpatient LRI (RT-PCR; LRI: pneumonia, bronchiolitis, wheezing)	22-Sep-10	4-Feb-11	260	0	0	4	0	0	2
1122102	1	RSV ICU Admission (Outpatient: RT-PCT, Other: Any Method)	4-Oct-10	31-May-11	385	0	0	4	0	0	2
1122102	1	RSV-Associated Hospitalization (Outpatient: RT-PCT, Other: Any Method)	4-Oct-10	31-May-11	385	0	0	4	0	0	2
1122102	1	RSV-Associated Outpatient LRI (RT-PCR; LRI: pneumonia, bronchiolitis, wheezing)	4-Oct-10	31-May-11	385	0	0	4	0	0	2
1122103	0	RSV ICU Admission (Outpatient: RT-PCT, Other: Any Method)	8-Oct-10	31-May-11	362	0	0	3	0	0	2
1122103	0	RSV-Associated Hospitalization (Outpatient: RT-PCT, Other: Any Method)	8-Oct-10	31-May-11	362	0	0	3	0	0	2
1122103	0	RSV-Associated Outpatient LRI (RT-PCR; LRI: pneumonia, bronchiolitis, wheezing)	8-Oct-10	31-May-11	362	0	0	3	0	0	2
1122104	1	RSV ICU Admission (Outpatient: RT-PCT, Other: Any Method)	27-Oct-10	31-May-11	395	0	0	4	0	0	2
1122104	1	RSV-Associated Hospitalization (Outpatient: RT-PCT, Other: Any Method)	27-Oct-10	31-May-11	395	0	0	4	0	0	2
1122104	1	RSV-Associated Outpatient LRI (RT-PCR; LRI: pneumonia, bronchiolitis, wheezing)	27-Oct-10	31-May-11	395	0	0	4	0	0	2
1122105	1	RSV ICU Admission (Outpatient: RT-PCT, Other: Any Method)	28-Oct-10	31-May-11	349	0	0	4	0	0	2
1122105	1	RSV-Associated Hospitalization (Outpatient: RT-PCT, Other: Any Method)	28-Oct-10	25-Feb-11	254	0	0	4	0	1	2
1122105	1	RSV-Associated Outpatient LRI (RT-PCR; LRI: pneumonia, bronchiolitis, wheezing)	28-Oct-10	23-Feb-11	252	0	0	4	0	1	2
1122106	1	RSV ICU Admission (Outpatient: RT-PCT, Other: Any Method)	2-Nov-10	5-Mar-11	134	0	0	4	0	0	2
1122106	1	RSV-Associated Hospitalization (Outpatient: RT-PCT, Other: Any Method)	2-Nov-10	5-Mar-11	134	0	0	4	0	0	2
1122106	1	RSV-Associated Outpatient LRI (RT-PCR; LRI: pneumonia, bronchiolitis, wheezing)	2-Nov-10	5-Mar-11	134	0	0	4	0	0	2
1122107	0	RSV ICU Admission (Outpatient: RT-PCT, Other: Any Method)	18-Nov-10	31-May-11	231	0	0	4	0	0	2
1122107	0	RSV-Associated Hospitalization (Outpatient: RT-PCT, Other: Any Method)	18-Nov-10	31-May-11	231	0	0	4	0	0	2
1122107	0	RSV-Associated Outpatient LRI (RT-PCR; LRI: pneumonia, bronchiolitis, wheezing)	18-Nov-10	31-May-11	231	0	0	4	0	0	2
1122108	1	RSV ICU Admission (Outpatient: RT-PCT, Other: Any Method)	30-Nov-10	6-Jan-11	104	0	0	4	1	0	2
1122108	1	RSV-Associated Hospitalization (Outpatient: RT-PCT, Other: Any Method)	30-Nov-10	6-Jan-11	104	0	0	4	1	0	2
1122108	1	RSV-Associated Outpatient LRI (RT-PCR; LRI: pneumonia, bronchiolitis, wheezing)	30-Nov-10	6-Jan-11	104	0	0	4	1	0	2
1122109	1	RSV ICU Admission (Outpatient: RT-PCT, Other: Any Method)	16-Dec-10	31-May-11	202	0	0	4	0	0	2
1122109	1	RSV-Associated Hospitalization (Outpatient: RT-PCT, Other: Any Method)	16-Dec-10	31-May-11	202	0	0	4	0	0	2
1122109	1	RSV-Associated Outpatient LRI (RT-PCR; LRI: pneumonia, bronchiolitis, wheezing)	16-Dec-10	28-Feb-11	110	0	0	4	0	1	2
1122110	0	RSV ICU Admission (Outpatient: RT-PCT, Other: Any Method)	3-Jan-11	31-May-11	161	0	0	3	1	0	2
1122110	0	RSV-Associated Hospitalization (Outpatient: RT-PCT, Other: Any Method)	3-Jan-11	31-May-11	161	0	0	3	1	0	2
1122110	0	RSV-Associated Outpatient LRI (RT-PCR; LRI: pneumonia, bronchiolitis, wheezing)	3-Jan-11	31-May-11	161	0	0	3	1	0	2
1122111	0	RSV ICU Admission (Outpatient: RT-PCT, Other: Any Method)	3-Jan-11	31-May-11	161	0	0	3	1	0	2
1122111	0	RSV-Associated Hospitalization (Outpatient: RT-PCT, Other: Any Method)	3-Jan-11	31-May-11	161	0	0	3	1	0	2
1122111	0	RSV-Associated Outpatient LRI (RT-PCR; LRI: pneumonia, bronchiolitis, wheezing)	3-Jan-11	31-May-11	161	0	0	3	1	0	2
1150001	0	RSV ICU Admission (Outpatient: RT-PCT, Other: Any Method)	16-Jan-10	18-May-10	196	0	0	1	0	0	1
1150001	0	RSV-Associated Hospitalization (Outpatient: RT-PCT, Other: Any Method)	16-Jan-10	18-May-10	196	0	0	1	0	0	1
1150001	0	RSV-Associated Outpatient LRI (RT-PCR; LRI: pneumonia, bronchiolitis, wheezing)	16-Jan-10	18-May-10	196	0	0	1	0	0	1
1178100	1	RSV ICU Admission (Outpatient: RT-PCT, Other: Any Method)	2-Dec-10	31-May-11	309	0	1	3	0	0	2
1178100	1	RSV-Associated Hospitalization (Outpatient: RT-PCT, Other: Any Method)	2-Dec-10	31-May-11	309	0	1	3	0	0	2
1178100	1	RSV-Associated Outpatient LRI (RT-PCR; LRI: pneumonia, bronchiolitis, wheezing)	2-Dec-10	31-May-11	309	0	1	3	0	0	2
1178101	1	RSV ICU Admission (Outpatient: RT-PCT, Other: Any Method)	2-Dec-10	31-May-11	360	0	0	3	0	0	2
1178101	1	RSV-Associated Hospitalization (Outpatient: RT-PCT, Other: Any Method)	2-Dec-10	31-May-11	360	0	0	3	0	0	2
1178101	1	RSV-Associated Outpatient LRI (RT-PCR; LRI: pneumonia, bronchiolitis, wheezing)	2-Dec-10	31-May-11	360	0	0	3	0	0	2
1191001	1	RSV ICU Admission (Outpatient: RT-PCT, Other: Any Method)	20-Jan-10	31-May-10	153	0	0	4	1	0	1
1191001	1	RSV-Associated Hospitalization (Outpatient: RT-PCT, Other: Any Method)	20-Jan-10	31-May-10	153	0	0	4	1	0	1
1191001	1	RSV-Associated Outpatient LRI (RT-PCR; LRI: pneumonia, bronchiolitis, wheezing)	20-Jan-10	31-May-10	153	0	0	4	1	0	1
1191002	1	RSV ICU Admission (Outpatient: RT-PCT, Other: Any Method)	20-Jan-10	31-May-10	153	0	0	4	1	0	1
1191002	1	RSV-Associated Hospitalization (Outpatient: RT-PCT, Other: Any Method)	20-Jan-10	31-May-10	153	0	0	4	1	0	1
1191002	1	RSV-Associated Outpatient LRI (RT-PCR; LRI: pneumonia, bronchiolitis, wheezing)	20-Jan-10	31-May-10	153	0	0	4	1	0	1
1191100	1	RSV ICU Admission (Outpatient: RT-PCT, Other: Any Method)	6-Oct-10	31-May-11	274	0	0	4	0	0	2
1191100	1	RSV-Associated Hospitalization (Outpatient: RT-PCT, Other: Any Method)	6-Oct-10	31-May-11	274	0	0	4	0	0	2
1191100	1	RSV-Associated Outpatient LRI (RT-PCR; LRI: pneumonia, bronchiolitis, wheezing)	6-Oct-10	31-May-11	274	0	0	4	0	0	2
1191101	1	RSV ICU Admission (Outpatient: RT-PCT, Other: Any Method)	6-Oct-10	31-May-11	372	0	0	2	0	0	2
1191101	1	RSV-Associated Hospitalization (Outpatient: RT-PCT, Other: Any Method)	6-Oct-10	31-May-11	372	0	0	2	0	0	2
1191101	1	RSV-Associated Outpatient LRI (RT-PCR; LRI: pneumonia, bronchiolitis, wheezing)	6-Oct-10	31-May-11	372	0	0	2	0	0	2
1191102	1	RSV ICU Admission (Outpatient: RT-PCT, Other: Any Method)	8-Dec-10	31-May-11	199	0	0	3	0	0	2
1191102	1	RSV-Associated Hospitalization (Outpatient: RT-PCT, Other: Any Method)	8-Dec-10	31-May-11	199	0	0	3	0	0	2
1191102	1	RSV-Associated Outpatient LRI (RT-PCR; LRI: pneumonia, bronchiolitis, wheezing)	8-Dec-10	31-May-11	199	0	0	3	0	0	2
1191103	0	RSV ICU Admission (Outpatient: RT-PCT, Other: Any Method)	13-Dec-10	31-May-11	192	1	0	3	0	0	2
1191103	0	RSV-Associated Hospitalization (Outpatient: RT-PCT, Other: Any Method)	13-Dec-10	31-May-11	192	1	0	3	0	0	2
1191103	0	RSV-Associated Outpatient LRI (RT-PCR; LRI: pneumonia, bronchiolitis, wheezing)	13-Dec-10	31-May-11	192	1	0	3	0	0	2
1191104	1	RSV ICU Admission (Outpatient: RT-PCT, Other: Any Method)	25-Jan-11	31-May-11	150	1	0	4	0	0	2
1191104	1	RSV-Associated Hospitalization (Outpatient: RT-PCT, Other: Any Method)	25-Jan-11	31-May-11	150	1	0	4	0	0	2
1191104	1	RSV-Associated Outpatient LRI (RT-PCR; LRI: pneumonia, bronchiolitis, wheezing)	25-Jan-11	31-May-11	150	1	0	4	0	0	2
1191105	1	RSV ICU Admission (Outpatient: RT-PCT, Other: Any Method)	17-Feb-11	31-May-11	167	0	0	4	0	0	2
1191105	1	RSV-Associated Hospitalization (Outpatient: RT-PCT, Other: Any Method)	17-Feb-11	31-May-11	167	0	0	4	0	0	2
1191105	1	RSV-Associated Outpatient LRI (RT-PCR; LRI: pneumonia, bronchiolitis, wheezing)	17-Feb-11	31-May-11	167	0	0	4	0	0	2
1191106	1	RSV ICU Admission (Outpatient: RT-PCT, Other: Any Method)	23-Feb-11	31-May-11	109	1	0	3	0	0	2
1191106	1	RSV-Associated Hospitalization (Outpatient: RT-PCT, Other: Any Method)	23-Feb-11	31-May-11	109	1	0	3	0	0	2
1191106	1	RSV-Associated Outpatient LRI (RT-PCR; LRI: pneumonia, bronchiolitis, wheezing)	23-Feb-11	31-May-11	109	1	0	3	0	0	2
1194100	0	RSV ICU Admission (Outpatient: RT-PCT, Other: Any Method)	10-Feb-11	31-May-11	157	0	0	4	0	0	2
1194100	0	RSV-Associated Hospitalization (Outpatient: RT-PCT, Other: Any Method)	10-Feb-11	31-May-11	157	0	0	4	0	0	2
1194100	0	RSV-Associated Outpatient LRI (RT-PCR; LRI: pneumonia, bronchiolitis, wheezing)	10-Feb-11	31-May-11	157	0	0	4	0	0	2
1194101	1	RSV ICU Admission (Outpatient: RT-PCT, Other: Any Method)	15-Feb-11	31-May-11	200	0	1	3	0	0	2
1194101	1	RSV-Associated Hospitalization (Outpatient: RT-PCT, Other: Any Method)	15-Feb-11	31-May-11	200	0	1	3	0	0	2
1194101	1	RSV-Associated Outpatient LRI (RT-PCR; LRI: pneumonia, bronchiolitis, wheezing)	15-Feb-11	31-May-11	200	0	1	3	0	0	2
1194102	0	RSV ICU Admission (Outpatient: RT-PCT, Other: Any Method)	28-Feb-11	31-May-11	216	0	0	3	0	0	2
1194102	0	RSV-Associated Hospitalization (Outpatient: RT-PCT, Other: Any Method)	28-Feb-11	31-May-11	216	0	0	3	0	0	2
1194102	0	RSV-Associated Outpatient LRI (RT-PCR; LRI: pneumonia, bronchiolitis, wheezing)	28-Feb-11	31-May-11	216	0	0	3	0	0	2
1201001	1	RSV ICU Admission (Outpatient: RT-PCT, Other: Any Method)	22-Jan-10	8-Feb-10	44	1	0	2	1	0	1
1201001	1	RSV-Associated Hospitalization (Outpatient: RT-PCT, Other: Any Method)	22-Jan-10	8-Feb-10	44	1	0	2	1	0	1
1201001	1	RSV-Associated Outpatient LRI (RT-PCR; LRI: pneumonia, bronchiolitis, wheezing)	22-Jan-10	8-Feb-10	44	1	0	2	1	0	1
1201002	1	RSV ICU Admission (Outpatient: RT-PCT, Other: Any Method)	22-Jan-10	8-Feb-10	44	1	0	2	1	0	1
1201002	1	RSV-Associated Hospitalization (Outpatient: RT-PCT, Other: Any Method)	22-Jan-10	8-Feb-10	44	1	0	2	1	0	1
1201002	1	RSV-Associated Outpatient LRI (RT-PCR; LRI: pneumonia, bronchiolitis, wheezing)	22-Jan-10	8-Feb-10	44	1	0	2	1	0	1
1201004	1	RSV ICU Admission (Outpatient: RT-PCT, Other: Any Method)	8-Feb-10	29-Mar-10	214	0	0	4	0	0	1
1201004	1	RSV-Associated Hospitalization (Outpatient: RT-PCT, Other: Any Method)	8-Feb-10	29-Mar-10	214	0	0	4	0	0	1
1201004	1	RSV-Associated Outpatient LRI (RT-PCR; LRI: pneumonia, bronchiolitis, wheezing)	8-Feb-10	29-Mar-10	214	0	0	4	0	0	1
1201100	1	RSV ICU Admission (Outpatient: RT-PCT, Other: Any Method)	10-Dec-10	31-May-11	235	1	0	4	0	0	2
1201100	1	RSV-Associated Hospitalization (Outpatient: RT-PCT, Other: Any Method)	10-Dec-10	31-May-11	235	1	0	4	0	0	2
1201100	1	RSV-Associated Outpatient LRI (RT-PCR; LRI: pneumonia, bronchiolitis, wheezing)	10-Dec-10	31-May-11	235	1	0	4	0	0	2
1245001	1	RSV ICU Admission (Outpatient: RT-PCT, Other: Any Method)	21-Oct-09	31-May-10	296	0	0	4	0	0	1
1245001	1	RSV-Associated Hospitalization (Outpatient: RT-PCT, Other: Any Method)	21-Oct-09	31-May-10	296	0	0	4	0	0	1
1245001	1	RSV-Associated Outpatient LRI (RT-PCR; LRI: pneumonia, bronchiolitis, wheezing)	21-Oct-09	31-May-10	296	0	0	4	0	0	1
1245002	0	RSV ICU Admission (Outpatient: RT-PCT, Other: Any Method)	5-Nov-09	31-May-10	379	0	1	4	0	0	1
1245002	0	RSV-Associated Hospitalization (Outpatient: RT-PCT, Other: Any Method)	5-Nov-09	31-May-10	379	0	1	4	0	0	1
1245002	0	RSV-Associated Outpatient LRI (RT-PCR; LRI: pneumonia, bronchiolitis, wheezing)	5-Nov-09	31-May-10	379	0	1	4	0	0	1
1245003	1	RSV ICU Admission (Outpatient: RT-PCT, Other: Any Method)	10-Nov-09	31-May-10	335	0	0	2	0	0	1
1245003	1	RSV-Associated Hospitalization (Outpatient: RT-PCT, Other: Any Method)	10-Nov-09	31-May-10	335	0	0	2	0	0	1
1245003	1	RSV-Associated Outpatient LRI (RT-PCR; LRI: pneumonia, bronchiolitis, wheezing)	10-Nov-09	30-Nov-09	153	0	0	2	0	1	1
1245004	1	RSV ICU Admission (Outpatient: RT-PCT, Other: Any Method)	19-Nov-09	31-May-10	340	0	1	4	0	0	1
1245004	1	RSV-Associated Hospitalization (Outpatient: RT-PCT, Other: Any Method)	19-Nov-09	31-May-10	340	0	1	4	0	0	1
1245004	1	RSV-Associated Outpatient LRI (RT-PCR; LRI: pneumonia, bronchiolitis, wheezing)	19-Nov-09	1-Dec-09	159	0	1	4	0	1	1
1245005	1	RSV ICU Admission (Outpatient: RT-PCT, Other: Any Method)	20-Nov-09	31-May-10	271	0	0	4	0	0	1
1245005	1	RSV-Associated Hospitalization (Outpatient: RT-PCT, Other: Any Method)	20-Nov-09	31-May-10	271	0	0	4	0	0	1
1245005	1	RSV-Associated Outpatient LRI (RT-PCR; LRI: pneumonia, bronchiolitis, wheezing)	20-Nov-09	31-May-10	271	0	0	4	0	0	1
1245006	1	RSV ICU Admission (Outpatient: RT-PCT, Other: Any Method)	2-Dec-09	31-May-10	242	0	0	4	1	0	1
1245006	1	RSV-Associated Hospitalization (Outpatient: RT-PCT, Other: Any Method)	2-Dec-09	31-May-10	242	0	0	4	1	0	1
1245006	1	RSV-Associated Outpatient LRI (RT-PCR; LRI: pneumonia, bronchiolitis, wheezing)	2-Dec-09	31-May-10	242	0	0	4	1	0	1
1245007	1	RSV ICU Admission (Outpatient: RT-PCT, Other: Any Method)	2-Dec-09	31-May-10	242	0	0	4	1	0	1
1245007	1	RSV-Associated Hospitalization (Outpatient: RT-PCT, Other: Any Method)	2-Dec-09	31-May-10	242	0	0	4	1	0	1
1245007	1	RSV-Associated Outpatient LRI (RT-PCR; LRI: pneumonia, bronchiolitis, wheezing)	2-Dec-09	6-Mar-10	156	0	0	4	1	1	1
1245008	1	RSV ICU Admission (Outpatient: RT-PCT, Other: Any Method)	10-Dec-09	31-May-10	242	0	0	4	0	0	1
1245008	1	RSV-Associated Hospitalization (Outpatient: RT-PCT, Other: Any Method)	10-Dec-09	31-May-10	242	0	0	4	0	0	1
1245008	1	RSV-Associated Outpatient LRI (RT-PCR; LRI: pneumonia, bronchiolitis, wheezing)	10-Dec-09	31-May-10	242	0	0	4	0	0	1
1245009	0	RSV ICU Admission (Outpatient: RT-PCT, Other: Any Method)	11-Dec-09	31-May-10	240	0	0	4	1	0	1
1245009	0	RSV-Associated Hospitalization (Outpatient: RT-PCT, Other: Any Method)	11-Dec-09	31-May-10	240	0	0	4	1	0	1
1245009	0	RSV-Associated Outpatient LRI (RT-PCR; LRI: pneumonia, bronchiolitis, wheezing)	11-Dec-09	31-May-10	240	0	0	4	1	0	1
1245010	0	RSV ICU Admission (Outpatient: RT-PCT, Other: Any Method)	11-Dec-09	31-May-10	240	0	0	4	1	0	1
1245010	0	RSV-Associated Hospitalization (Outpatient: RT-PCT, Other: Any Method)	11-Dec-09	31-May-10	240	0	0	4	1	0	1
1245010	0	RSV-Associated Outpatient LRI (RT-PCR; LRI: pneumonia, bronchiolitis, wheezing)	11-Dec-09	31-May-10	240	0	0	4	1	0	1
1245011	0	RSV ICU Admission (Outpatient: RT-PCT, Other: Any Method)	16-Dec-09	31-May-10	307	1	0	4	1	0	1
1245011	0	RSV-Associated Hospitalization (Outpatient: RT-PCT, Other: Any Method)	16-Dec-09	31-May-10	307	1	0	4	1	0	1
1245011	0	RSV-Associated Outpatient LRI (RT-PCR; LRI: pneumonia, bronchiolitis, wheezing)	16-Dec-09	16-Dec-09	141	1	0	4	1	1	1
1245012	0	RSV ICU Admission (Outpatient: RT-PCT, Other: Any Method)	16-Dec-09	31-May-10	307	1	0	4	1	0	1
1245012	0	RSV-Associated Hospitalization (Outpatient: RT-PCT, Other: Any Method)	16-Dec-09	31-May-10	307	1	0	4	1	0	1
1245012	0	RSV-Associated Outpatient LRI (RT-PCR; LRI: pneumonia, bronchiolitis, wheezing)	16-Dec-09	16-Dec-09	141	1	0	4	1	1	1
1245013	0	RSV ICU Admission (Outpatient: RT-PCT, Other: Any Method)	28-Dec-09	31-May-10	220	0	0	1	0	0	1
1245013	0	RSV-Associated Hospitalization (Outpatient: RT-PCT, Other: Any Method)	28-Dec-09	31-May-10	220	0	0	1	0	0	1
1245013	0	RSV-Associated Outpatient LRI (RT-PCR; LRI: pneumonia, bronchiolitis, wheezing)	28-Dec-09	31-May-10	220	0	0	1	0	0	1
1245014	0	RSV ICU Admission (Outpatient: RT-PCT, Other: Any Method)	27-Jan-10	31-May-10	136	0	0	4	0	0	1
1245014	0	RSV-Associated Hospitalization (Outpatient: RT-PCT, Other: Any Method)	27-Jan-10	31-May-10	136	0	0	4	0	0	1
1245014	0	RSV-Associated Outpatient LRI (RT-PCR; LRI: pneumonia, bronchiolitis, wheezing)	27-Jan-10	31-May-10	136	0	0	4	0	0	1
1245015	1	RSV ICU Admission (Outpatient: RT-PCT, Other: Any Method)	5-Feb-10	31-May-10	131	0	0	3	0	0	1
1245015	1	RSV-Associated Hospitalization (Outpatient: RT-PCT, Other: Any Method)	5-Feb-10	31-May-10	131	0	0	3	0	0	1
1245015	1	RSV-Associated Outpatient LRI (RT-PCR; LRI: pneumonia, bronchiolitis, wheezing)	5-Feb-10	31-May-10	131	0	0	3	0	0	1
1245100	1	RSV ICU Admission (Outpatient: RT-PCT, Other: Any Method)	23-Sep-10	31-May-11	257	1	0	4	0	0	2
1245100	1	RSV-Associated Hospitalization (Outpatient: RT-PCT, Other: Any Method)	23-Sep-10	31-May-11	257	1	0	4	0	0	2
1245100	1	RSV-Associated Outpatient LRI (RT-PCR; LRI: pneumonia, bronchiolitis, wheezing)	23-Sep-10	31-May-11	257	1	0	4	0	0	2
1245101	0	RSV ICU Admission (Outpatient: RT-PCT, Other: Any Method)	30-Sep-10	31-May-11	305	0	0	2	0	0	2
1245101	0	RSV-Associated Hospitalization (Outpatient: RT-PCT, Other: Any Method)	30-Sep-10	31-May-11	305	0	0	2	0	0	2
1245101	0	RSV-Associated Outpatient LRI (RT-PCR; LRI: pneumonia, bronchiolitis, wheezing)	30-Sep-10	31-May-11	305	0	0	2	0	0	2
1245102	1	RSV ICU Admission (Outpatient: RT-PCT, Other: Any Method)	4-Nov-10	31-May-11	375	0	1	4	0	0	2
1245102	1	RSV-Associated Hospitalization (Outpatient: RT-PCT, Other: Any Method)	4-Nov-10	31-May-11	375	0	1	4	0	0	2
1245102	1	RSV-Associated Outpatient LRI (RT-PCR; LRI: pneumonia, bronchiolitis, wheezing)	4-Nov-10	26-Jan-11	250	0	1	4	0	1	2
1245103	0	RSV ICU Admission (Outpatient: RT-PCT, Other: Any Method)	9-Nov-10	31-May-11	268	0	0	4	0	0	2
1245103	0	RSV-Associated Hospitalization (Outpatient: RT-PCT, Other: Any Method)	9-Nov-10	31-May-11	268	0	0	4	0	0	2
1245103	0	RSV-Associated Outpatient LRI (RT-PCR; LRI: pneumonia, bronchiolitis, wheezing)	9-Nov-10	31-May-11	268	0	0	4	0	0	2
1245104	0	RSV ICU Admission (Outpatient: RT-PCT, Other: Any Method)	11-Nov-10	31-May-11	328	1	0	4	0	0	2
1245104	0	RSV-Associated Hospitalization (Outpatient: RT-PCT, Other: Any Method)	11-Nov-10	31-May-11	328	1	0	4	0	0	2
1245104	0	RSV-Associated Outpatient LRI (RT-PCR; LRI: pneumonia, bronchiolitis, wheezing)	11-Nov-10	31-May-11	328	1	0	4	0	0	2
1245105	1	RSV ICU Admission (Outpatient: RT-PCT, Other: Any Method)	18-Nov-10	31-May-11	320	0	0	3	0	0	2
1245105	1	RSV-Associated Hospitalization (Outpatient: RT-PCT, Other: Any Method)	18-Nov-10	31-May-11	320	0	0	3	0	0	2
1245105	1	RSV-Associated Outpatient LRI (RT-PCR; LRI: pneumonia, bronchiolitis, wheezing)	18-Nov-10	31-May-11	320	0	0	3	0	0	2
1245106	1	RSV ICU Admission (Outpatient: RT-PCT, Other: Any Method)	19-Nov-10	31-May-11	393	0	0	3	0	0	2
1245106	1	RSV-Associated Hospitalization (Outpatient: RT-PCT, Other: Any Method)	19-Nov-10	31-May-11	393	0	0	3	0	0	2
1245106	1	RSV-Associated Outpatient LRI (RT-PCR; LRI: pneumonia, bronchiolitis, wheezing)	19-Nov-10	31-May-11	393	0	0	3	0	0	2
1245107	1	RSV ICU Admission (Outpatient: RT-PCT, Other: Any Method)	22-Nov-10	31-May-11	371	0	0	4	1	0	2
1245107	1	RSV-Associated Hospitalization (Outpatient: RT-PCT, Other: Any Method)	22-Nov-10	31-May-11	371	0	0	4	1	0	2
1245107	1	RSV-Associated Outpatient LRI (RT-PCR; LRI: pneumonia, bronchiolitis, wheezing)	22-Nov-10	31-May-11	371	0	0	4	1	0	2
1245108	0	RSV ICU Admission (Outpatient: RT-PCT, Other: Any Method)	29-Nov-10	31-May-11	266	0	0	3	0	0	2
1245108	0	RSV-Associated Hospitalization (Outpatient: RT-PCT, Other: Any Method)	29-Nov-10	31-May-11	266	0	0	3	0	0	2
1245108	0	RSV-Associated Outpatient LRI (RT-PCR; LRI: pneumonia, bronchiolitis, wheezing)	29-Nov-10	31-May-11	266	0	0	3	0	0	2
1245109	1	RSV ICU Admission (Outpatient: RT-PCT, Other: Any Method)	14-Dec-10	31-May-11	253	1	0	4	0	0	2
1245109	1	RSV-Associated Hospitalization (Outpatient: RT-PCT, Other: Any Method)	14-Dec-10	31-May-11	253	1	0	4	0	0	2
1245109	1	RSV-Associated Outpatient LRI (RT-PCR; LRI: pneumonia, bronchiolitis, wheezing)	14-Dec-10	31-May-11	253	1	0	4	0	0	2
1245110	1	RSV ICU Admission (Outpatient: RT-PCT, Other: Any Method)	18-Jan-11	31-May-11	168	1	0	4	0	0	2
1245110	1	RSV-Associated Hospitalization (Outpatient: RT-PCT, Other: Any Method)	18-Jan-11	31-May-11	168	1	0	4	0	0	2
1245110	1	RSV-Associated Outpatient LRI (RT-PCR; LRI: pneumonia, bronchiolitis, wheezing)	18-Jan-11	31-May-11	168	1	0	4	0	0	2
1245111	0	RSV ICU Admission (Outpatient: RT-PCT, Other: Any Method)	24-Jan-11	31-May-11	189	0	0	4	0	0	2
1245111	0	RSV-Associated Hospitalization (Outpatient: RT-PCT, Other: Any Method)	24-Jan-11	31-May-11	189	0	0	4	0	0	2
1245111	0	RSV-Associated Outpatient LRI (RT-PCR; LRI: pneumonia, bronchiolitis, wheezing)	24-Jan-11	31-May-11	189	0	0	4	0	0	2
1245112	0	RSV ICU Admission (Outpatient: RT-PCT, Other: Any Method)	28-Feb-11	31-May-11	166	0	0	4	0	0	2
1245112	0	RSV-Associated Hospitalization (Outpatient: RT-PCT, Other: Any Method)	28-Feb-11	31-May-11	166	0	0	4	0	0	2
1245112	0	RSV-Associated Outpatient LRI (RT-PCR; LRI: pneumonia, bronchiolitis, wheezing)	28-Feb-11	31-May-11	166	0	0	4	0	0	2
1247001	0	RSV ICU Admission (Outpatient: RT-PCT, Other: Any Method)	30-Nov-09	31-May-10	334	0	0	4	0	0	1
1247001	0	RSV-Associated Hospitalization (Outpatient: RT-PCT, Other: Any Method)	30-Nov-09	31-May-10	334	0	0	4	0	0	1
1247001	0	RSV-Associated Outpatient LRI (RT-PCR; LRI: pneumonia, bronchiolitis, wheezing)	30-Nov-09	31-May-10	334	0	0	4	0	0	1
1261101	0	RSV ICU Admission (Outpatient: RT-PCT, Other: Any Method)	9-Sep-10	31-May-11	298	0	0	4	0	0	2
1261101	0	RSV-Associated Hospitalization (Outpatient: RT-PCT, Other: Any Method)	9-Sep-10	31-May-11	298	0	0	4	0	0	2
1261101	0	RSV-Associated Outpatient LRI (RT-PCR; LRI: pneumonia, bronchiolitis, wheezing)	9-Sep-10	31-May-11	298	0	0	4	0	0	2
1261102	1	RSV ICU Admission (Outpatient: RT-PCT, Other: Any Method)	10-Sep-10	31-May-11	387	0	0	3	0	0	2
1261102	1	RSV-Associated Hospitalization (Outpatient: RT-PCT, Other: Any Method)	10-Sep-10	31-May-11	387	0	0	3	0	0	2
1261102	1	RSV-Associated Outpatient LRI (RT-PCR; LRI: pneumonia, bronchiolitis, wheezing)	10-Sep-10	31-May-11	387	0	0	3	0	0	2
1261103	1	RSV ICU Admission (Outpatient: RT-PCT, Other: Any Method)	20-Sep-10	31-May-11	284	1	0	4	0	0	2
1261103	1	RSV-Associated Hospitalization (Outpatient: RT-PCT, Other: Any Method)	20-Sep-10	31-May-11	284	1	0	4	0	0	2
1261103	1	RSV-Associated Outpatient LRI (RT-PCR; LRI: pneumonia, bronchiolitis, wheezing)	20-Sep-10	17-Mar-11	209	1	0	4	0	1	2
1261104	1	RSV ICU Admission (Outpatient: RT-PCT, Other: Any Method)	4-Oct-10	31-May-11	245	1	0	4	0	0	2
1261104	1	RSV-Associated Hospitalization (Outpatient: RT-PCT, Other: Any Method)	4-Oct-10	31-May-11	245	1	0	4	0	0	2
1261104	1	RSV-Associated Outpatient LRI (RT-PCR; LRI: pneumonia, bronchiolitis, wheezing)	4-Oct-10	31-May-11	245	1	0	4	0	0	2
1261105	0	RSV ICU Admission (Outpatient: RT-PCT, Other: Any Method)	5-Oct-10	31-May-11	307	0	0	4	0	0	2
1261105	0	RSV-Associated Hospitalization (Outpatient: RT-PCT, Other: Any Method)	5-Oct-10	31-May-11	307	0	0	4	0	0	2
1261105	0	RSV-Associated Outpatient LRI (RT-PCR; LRI: pneumonia, bronchiolitis, wheezing)	5-Oct-10	31-May-11	307	0	0	4	0	0	2
1261106	1	RSV ICU Admission (Outpatient: RT-PCT, Other: Any Method)	8-Oct-10	31-May-11	366	0	0	1	0	0	2
1261106	1	RSV-Associated Hospitalization (Outpatient: RT-PCT, Other: Any Method)	8-Oct-10	31-May-11	366	0	0	1	0	0	2
1261106	1	RSV-Associated Outpatient LRI (RT-PCR; LRI: pneumonia, bronchiolitis, wheezing)	8-Oct-10	31-May-11	366	0	0	1	0	0	2
1261107	0	RSV ICU Admission (Outpatient: RT-PCT, Other: Any Method)	11-Oct-10	31-May-11	257	1	0	4	0	0	2
1261107	0	RSV-Associated Hospitalization (Outpatient: RT-PCT, Other: Any Method)	11-Oct-10	31-May-11	257	1	0	4	0	0	2
1261107	0	RSV-Associated Outpatient LRI (RT-PCR; LRI: pneumonia, bronchiolitis, wheezing)	11-Oct-10	8-Feb-11	145	1	0	4	0	1	2
1261108	1	RSV ICU Admission (Outpatient: RT-PCT, Other: Any Method)	18-Nov-10	28-Apr-11	173	0	0	3	0	0	2
1261108	1	RSV-Associated Hospitalization (Outpatient: RT-PCT, Other: Any Method)	18-Nov-10	28-Apr-11	173	0	0	3	0	0	2
1261108	1	RSV-Associated Outpatient LRI (RT-PCR; LRI: pneumonia, bronchiolitis, wheezing)	18-Nov-10	28-Apr-11	173	0	0	3	0	0	2
1298001	0	RSV ICU Admission (Outpatient: RT-PCT, Other: Any Method)	12-Jan-10	31-May-10	177	1	0	3	0	0	1
1298001	0	RSV-Associated Hospitalization (Outpatient: RT-PCT, Other: Any Method)	12-Jan-10	31-May-10	177	1	0	3	0	0	1
1298001	0	RSV-Associated Outpatient LRI (RT-PCR; LRI: pneumonia, bronchiolitis, wheezing)	12-Jan-10	31-May-10	177	1	0	3	0	0	1
1298002	1	RSV ICU Admission (Outpatient: RT-PCT, Other: Any Method)	15-Jan-10	31-May-10	268	1	0	2	0	0	1
1298002	1	RSV-Associated Hospitalization (Outpatient: RT-PCT, Other: Any Method)	15-Jan-10	31-May-10	268	1	0	2	0	0	1
1298002	1	RSV-Associated Outpatient LRI (RT-PCR; LRI: pneumonia, bronchiolitis, wheezing)	15-Jan-10	31-May-10	268	1	0	2	0	0	1
1298003	1	RSV ICU Admission (Outpatient: RT-PCT, Other: Any Method)	20-Jan-10	31-May-10	165	0	0	3	1	0	1
1298003	1	RSV-Associated Hospitalization (Outpatient: RT-PCT, Other: Any Method)	20-Jan-10	31-May-10	165	0	0	3	1	0	1
1298003	1	RSV-Associated Outpatient LRI (RT-PCR; LRI: pneumonia, bronchiolitis, wheezing)	20-Jan-10	31-May-10	165	0	0	3	1	0	1
1298004	0	RSV ICU Admission (Outpatient: RT-PCT, Other: Any Method)	26-Jan-10	31-May-10	156	0	0	3	0	0	1
1298004	0	RSV-Associated Hospitalization (Outpatient: RT-PCT, Other: Any Method)	26-Jan-10	31-May-10	156	0	0	3	0	0	1
1298004	0	RSV-Associated Outpatient LRI (RT-PCR; LRI: pneumonia, bronchiolitis, wheezing)	26-Jan-10	31-May-10	156	0	0	3	0	0	1
1298005	1	RSV ICU Admission (Outpatient: RT-PCT, Other: Any Method)	26-Feb-10	31-May-10	227	0	0	4	0	0	1
1298005	1	RSV-Associated Hospitalization (Outpatient: RT-PCT, Other: Any Method)	26-Feb-10	31-May-10	227	0	0	4	0	0	1
1298005	1	RSV-Associated Outpatient LRI (RT-PCR; LRI: pneumonia, bronchiolitis, wheezing)	26-Feb-10	31-May-10	227	0	0	4	0	0	1
1298100	1	RSV ICU Admission (Outpatient: RT-PCT, Other: Any Method)	10-Sep-10	31-May-11	282	0	0	4	0	0	2
1298100	1	RSV-Associated Hospitalization (Outpatient: RT-PCT, Other: Any Method)	10-Sep-10	31-May-11	282	0	0	4	0	0	2
1298100	1	RSV-Associated Outpatient LRI (RT-PCR; LRI: pneumonia, bronchiolitis, wheezing)	10-Sep-10	31-May-11	282	0	0	4	0	0	2
1298101	0	RSV ICU Admission (Outpatient: RT-PCT, Other: Any Method)	14-Sep-10	21-Apr-11	239	0	0	3	0	0	2
1298101	0	RSV-Associated Hospitalization (Outpatient: RT-PCT, Other: Any Method)	14-Sep-10	21-Apr-11	239	0	0	3	0	0	2
1298101	0	RSV-Associated Outpatient LRI (RT-PCR; LRI: pneumonia, bronchiolitis, wheezing)	14-Sep-10	21-Apr-11	239	0	0	3	0	0	2
1298102	0	RSV ICU Admission (Outpatient: RT-PCT, Other: Any Method)	16-Sep-10	21-Apr-11	281	0	0	4	0	0	2
1298102	0	RSV-Associated Hospitalization (Outpatient: RT-PCT, Other: Any Method)	16-Sep-10	21-Apr-11	281	0	0	4	0	0	2
1298102	0	RSV-Associated Outpatient LRI (RT-PCR; LRI: pneumonia, bronchiolitis, wheezing)	16-Sep-10	21-Apr-11	281	0	0	4	0	0	2
1298103	0	RSV ICU Admission (Outpatient: RT-PCT, Other: Any Method)	17-Sep-10	31-May-11	278	0	0	4	0	0	2
1298103	0	RSV-Associated Hospitalization (Outpatient: RT-PCT, Other: Any Method)	17-Sep-10	31-May-11	278	0	0	4	0	0	2
1298103	0	RSV-Associated Outpatient LRI (RT-PCR; LRI: pneumonia, bronchiolitis, wheezing)	17-Sep-10	31-May-11	278	0	0	4	0	0	2
1298104	0	RSV ICU Admission (Outpatient: RT-PCT, Other: Any Method)	15-Oct-10	31-May-11	350	0	0	4	0	0	2
1298104	0	RSV-Associated Hospitalization (Outpatient: RT-PCT, Other: Any Method)	15-Oct-10	31-May-11	350	0	0	4	0	0	2
1298104	0	RSV-Associated Outpatient LRI (RT-PCR; LRI: pneumonia, bronchiolitis, wheezing)	15-Oct-10	31-May-11	350	0	0	4	0	0	2
1298105	0	RSV ICU Admission (Outpatient: RT-PCT, Other: Any Method)	22-Nov-10	31-May-11	259	1	0	4	0	0	2
1298105	0	RSV-Associated Hospitalization (Outpatient: RT-PCT, Other: Any Method)	22-Nov-10	31-May-11	259	1	0	4	0	0	2
1298105	0	RSV-Associated Outpatient LRI (RT-PCR; LRI: pneumonia, bronchiolitis, wheezing)	22-Nov-10	31-May-11	259	1	0	4	0	0	2
1298106	1	RSV ICU Admission (Outpatient: RT-PCT, Other: Any Method)	5-Jan-11	31-May-11	158	0	0	4	0	0	2
1298106	1	RSV-Associated Hospitalization (Outpatient: RT-PCT, Other: Any Method)	5-Jan-11	31-May-11	158	0	0	4	0	0	2
1298106	1	RSV-Associated Outpatient LRI (RT-PCR; LRI: pneumonia, bronchiolitis, wheezing)	5-Jan-11	31-May-11	158	0	0	4	0	0	2
1316001	1	RSV ICU Admission (Outpatient: RT-PCT, Other: Any Method)	24-Oct-09	31-May-10	306	1	0	1	0	0	1
1316001	1	RSV-Associated Hospitalization (Outpatient: RT-PCT, Other: Any Method)	24-Oct-09	31-May-10	306	1	0	1	0	0	1
1316001	1	RSV-Associated Outpatient LRI (RT-PCR; LRI: pneumonia, bronchiolitis, wheezing)	24-Oct-09	31-May-10	306	1	0	1	0	0	1
1316002	1	RSV ICU Admission (Outpatient: RT-PCT, Other: Any Method)	27-Oct-09	31-May-10	351	0	0	2	0	0	1
1316002	1	RSV-Associated Hospitalization (Outpatient: RT-PCT, Other: Any Method)	27-Oct-09	31-May-10	351	0	0	2	0	0	1
1316002	1	RSV-Associated Outpatient LRI (RT-PCR; LRI: pneumonia, bronchiolitis, wheezing)	27-Oct-09	31-May-10	351	0	0	2	0	0	1
1316003	0	RSV ICU Admission (Outpatient: RT-PCT, Other: Any Method)	28-Oct-09	31-May-10	276	0	0	4	0	0	1
1316003	0	RSV-Associated Hospitalization (Outpatient: RT-PCT, Other: Any Method)	28-Oct-09	8-Jan-10	133	0	0	4	0	1	1
1316003	0	RSV-Associated Outpatient LRI (RT-PCR; LRI: pneumonia, bronchiolitis, wheezing)	28-Oct-09	7-Jan-10	132	0	0	4	0	1	1
1316004	0	RSV ICU Admission (Outpatient: RT-PCT, Other: Any Method)	9-Nov-09	31-May-10	273	0	0	4	0	0	1
1316004	0	RSV-Associated Hospitalization (Outpatient: RT-PCT, Other: Any Method)	9-Nov-09	31-May-10	273	0	0	4	0	0	1
1316004	0	RSV-Associated Outpatient LRI (RT-PCR; LRI: pneumonia, bronchiolitis, wheezing)	9-Nov-09	31-May-10	273	0	0	4	0	0	1
1316005	1	RSV ICU Admission (Outpatient: RT-PCT, Other: Any Method)	16-Nov-09	31-May-10	291	0	0	4	0	0	1
1316005	1	RSV-Associated Hospitalization (Outpatient: RT-PCT, Other: Any Method)	16-Nov-09	31-May-10	291	0	0	4	0	0	1
1316005	1	RSV-Associated Outpatient LRI (RT-PCR; LRI: pneumonia, bronchiolitis, wheezing)	16-Nov-09	1-Dec-09	110	0	0	4	0	1	1
1316006	0	RSV ICU Admission (Outpatient: RT-PCT, Other: Any Method)	3-Dec-09	31-May-10	278	1	0	4	0	0	1
1316006	0	RSV-Associated Hospitalization (Outpatient: RT-PCT, Other: Any Method)	3-Dec-09	31-May-10	278	1	0	4	0	0	1
1316006	0	RSV-Associated Outpatient LRI (RT-PCR; LRI: pneumonia, bronchiolitis, wheezing)	3-Dec-09	31-May-10	278	1	0	4	0	0	1
1316007	0	RSV ICU Admission (Outpatient: RT-PCT, Other: Any Method)	7-Dec-09	31-May-10	192	0	0	4	1	0	1
1316007	0	RSV-Associated Hospitalization (Outpatient: RT-PCT, Other: Any Method)	7-Dec-09	31-May-10	192	0	0	4	1	0	1
1316007	0	RSV-Associated Outpatient LRI (RT-PCR; LRI: pneumonia, bronchiolitis, wheezing)	7-Dec-09	31-May-10	192	0	0	4	1	0	1
1316008	0	RSV ICU Admission (Outpatient: RT-PCT, Other: Any Method)	7-Dec-09	31-May-10	192	0	0	4	1	0	1
1316008	0	RSV-Associated Hospitalization (Outpatient: RT-PCT, Other: Any Method)	7-Dec-09	31-May-10	192	0	0	4	1	0	1
1316008	0	RSV-Associated Outpatient LRI (RT-PCR; LRI: pneumonia, bronchiolitis, wheezing)	7-Dec-09	31-May-10	192	0	0	4	1	0	1
1316009	0	RSV ICU Admission (Outpatient: RT-PCT, Other: Any Method)	16-Dec-09	31-May-10	184	0	0	3	0	0	1
1316009	0	RSV-Associated Hospitalization (Outpatient: RT-PCT, Other: Any Method)	16-Dec-09	31-May-10	184	0	0	3	0	0	1
1316009	0	RSV-Associated Outpatient LRI (RT-PCR; LRI: pneumonia, bronchiolitis, wheezing)	16-Dec-09	31-May-10	184	0	0	3	0	0	1
1316010	0	RSV ICU Admission (Outpatient: RT-PCT, Other: Any Method)	15-Jan-10	16-Feb-10	51	1	0	3	0	0	1
1316010	0	RSV-Associated Hospitalization (Outpatient: RT-PCT, Other: Any Method)	15-Jan-10	16-Feb-10	51	1	0	3	0	0	1
1316010	0	RSV-Associated Outpatient LRI (RT-PCR; LRI: pneumonia, bronchiolitis, wheezing)	15-Jan-10	16-Feb-10	51	1	0	3	0	0	1
1316011	0	RSV ICU Admission (Outpatient: RT-PCT, Other: Any Method)	19-Jan-10	31-May-10	151	0	0	4	0	0	1
1316011	0	RSV-Associated Hospitalization (Outpatient: RT-PCT, Other: Any Method)	19-Jan-10	31-May-10	151	0	0	4	0	0	1
1316011	0	RSV-Associated Outpatient LRI (RT-PCR; LRI: pneumonia, bronchiolitis, wheezing)	19-Jan-10	31-May-10	151	0	0	4	0	0	1
1316100	0	RSV ICU Admission (Outpatient: RT-PCT, Other: Any Method)	16-Sep-10	31-May-11	325	0	0	3	0	0	2
1316100	0	RSV-Associated Hospitalization (Outpatient: RT-PCT, Other: Any Method)	16-Sep-10	31-May-11	325	0	0	3	0	0	2
1316100	0	RSV-Associated Outpatient LRI (RT-PCR; LRI: pneumonia, bronchiolitis, wheezing)	16-Sep-10	31-May-11	325	0	0	3	0	0	2
1316101	1	RSV ICU Admission (Outpatient: RT-PCT, Other: Any Method)	20-Sep-10	31-May-11	370	0	0	4	0	0	2
1316101	1	RSV-Associated Hospitalization (Outpatient: RT-PCT, Other: Any Method)	20-Sep-10	31-May-11	370	0	0	4	0	0	2
1316101	1	RSV-Associated Outpatient LRI (RT-PCR; LRI: pneumonia, bronchiolitis, wheezing)	20-Sep-10	31-May-11	370	0	0	4	0	0	2
1316102	1	RSV ICU Admission (Outpatient: RT-PCT, Other: Any Method)	27-Sep-10	31-May-11	309	0	0	3	0	0	2
1316102	1	RSV-Associated Hospitalization (Outpatient: RT-PCT, Other: Any Method)	27-Sep-10	31-May-11	309	0	0	3	0	0	2
1316102	1	RSV-Associated Outpatient LRI (RT-PCR; LRI: pneumonia, bronchiolitis, wheezing)	27-Sep-10	31-May-11	309	0	0	3	0	0	2
1316103	0	RSV ICU Admission (Outpatient: RT-PCT, Other: Any Method)	29-Sep-10	31-May-11	309	0	0	2	0	0	2
1316103	0	RSV-Associated Hospitalization (Outpatient: RT-PCT, Other: Any Method)	29-Sep-10	31-May-11	309	0	0	2	0	0	2
1316103	0	RSV-Associated Outpatient LRI (RT-PCR; LRI: pneumonia, bronchiolitis, wheezing)	29-Sep-10	16-Mar-11	233	0	0	2	0	1	2
1316104	0	RSV ICU Admission (Outpatient: RT-PCT, Other: Any Method)	29-Sep-10	31-May-11	321	0	0	3	0	0	2
1316104	0	RSV-Associated Hospitalization (Outpatient: RT-PCT, Other: Any Method)	29-Sep-10	31-May-11	321	0	0	3	0	0	2
1316104	0	RSV-Associated Outpatient LRI (RT-PCR; LRI: pneumonia, bronchiolitis, wheezing)	29-Sep-10	31-May-11	321	0	0	3	0	0	2
1316105	0	RSV ICU Admission (Outpatient: RT-PCT, Other: Any Method)	30-Sep-10	31-May-11	305	0	0	3	0	0	2
1316105	0	RSV-Associated Hospitalization (Outpatient: RT-PCT, Other: Any Method)	30-Sep-10	31-May-11	305	0	0	3	0	0	2
1316105	0	RSV-Associated Outpatient LRI (RT-PCR; LRI: pneumonia, bronchiolitis, wheezing)	30-Sep-10	31-May-11	305	0	0	3	0	0	2
1316106	1	RSV ICU Admission (Outpatient: RT-PCT, Other: Any Method)	6-Oct-10	31-May-11	369	1	1	2	0	0	2
1316106	1	RSV-Associated Hospitalization (Outpatient: RT-PCT, Other: Any Method)	6-Oct-10	31-May-11	369	1	1	2	0	0	2
1316106	1	RSV-Associated Outpatient LRI (RT-PCR; LRI: pneumonia, bronchiolitis, wheezing)	6-Oct-10	17-Jan-11	235	1	1	2	0	1	2
1316107	0	RSV ICU Admission (Outpatient: RT-PCT, Other: Any Method)	15-Oct-10	31-May-11	293	0	0	4	0	0	2
1316107	0	RSV-Associated Hospitalization (Outpatient: RT-PCT, Other: Any Method)	15-Oct-10	31-May-11	293	0	0	4	0	0	2
1316107	0	RSV-Associated Outpatient LRI (RT-PCR; LRI: pneumonia, bronchiolitis, wheezing)	15-Oct-10	31-May-11	293	0	0	4	0	0	2
1316108	0	RSV ICU Admission (Outpatient: RT-PCT, Other: Any Method)	16-Nov-10	31-May-11	348	1	0	4	1	0	2
1316108	0	RSV-Associated Hospitalization (Outpatient: RT-PCT, Other: Any Method)	16-Nov-10	30-Dec-10	196	1	0	4	1	1	2
1316108	0	RSV-Associated Outpatient LRI (RT-PCR; LRI: pneumonia, bronchiolitis, wheezing)	16-Nov-10	28-Dec-10	194	1	0	4	1	1	2
1316109	0	RSV ICU Admission (Outpatient: RT-PCT, Other: Any Method)	16-Nov-10	31-May-11	348	1	0	4	1	0	2
1316109	0	RSV-Associated Hospitalization (Outpatient: RT-PCT, Other: Any Method)	16-Nov-10	31-May-11	348	1	0	4	1	0	2
1316109	0	RSV-Associated Outpatient LRI (RT-PCR; LRI: pneumonia, bronchiolitis, wheezing)	16-Nov-10	31-May-11	348	1	0	4	1	0	2
1316110	0	RSV ICU Admission (Outpatient: RT-PCT, Other: Any Method)	3-Dec-10	31-May-11	309	0	0	3	1	0	2
1316110	0	RSV-Associated Hospitalization (Outpatient: RT-PCT, Other: Any Method)	3-Dec-10	31-May-11	309	0	0	3	1	0	2
1316110	0	RSV-Associated Outpatient LRI (RT-PCR; LRI: pneumonia, bronchiolitis, wheezing)	3-Dec-10	31-May-11	309	0	0	3	1	0	2
1316111	0	RSV ICU Admission (Outpatient: RT-PCT, Other: Any Method)	3-Dec-10	31-May-11	309	0	0	3	1	0	2
1316111	0	RSV-Associated Hospitalization (Outpatient: RT-PCT, Other: Any Method)	3-Dec-10	31-May-11	309	0	0	3	1	0	2
1316111	0	RSV-Associated Outpatient LRI (RT-PCR; LRI: pneumonia, bronchiolitis, wheezing)	3-Dec-10	31-May-11	309	0	0	3	1	0	2
1316112	1	RSV ICU Admission (Outpatient: RT-PCT, Other: Any Method)	4-Jan-11	31-May-11	159	1	0	4	0	0	2
1316112	1	RSV-Associated Hospitalization (Outpatient: RT-PCT, Other: Any Method)	4-Jan-11	18-Feb-11	57	1	0	4	0	1	2
1316112	1	RSV-Associated Outpatient LRI (RT-PCR; LRI: pneumonia, bronchiolitis, wheezing)	4-Jan-11	17-Feb-11	56	1	0	4	0	1	2
1316113	0	RSV ICU Admission (Outpatient: RT-PCT, Other: Any Method)	11-Jan-11	31-May-11	168	0	0	4	0	0	2
1316113	0	RSV-Associated Hospitalization (Outpatient: RT-PCT, Other: Any Method)	11-Jan-11	31-May-11	168	0	0	4	0	0	2
1316113	0	RSV-Associated Outpatient LRI (RT-PCR; LRI: pneumonia, bronchiolitis, wheezing)	11-Jan-11	31-May-11	168	0	0	4	0	0	2
1316114	1	RSV ICU Admission (Outpatient: RT-PCT, Other: Any Method)	18-Jan-11	31-May-11	271	0	0	4	1	0	2
1316114	1	RSV-Associated Hospitalization (Outpatient: RT-PCT, Other: Any Method)	18-Jan-11	31-May-11	271	0	0	4	1	0	2
1316114	1	RSV-Associated Outpatient LRI (RT-PCR; LRI: pneumonia, bronchiolitis, wheezing)	18-Jan-11	31-May-11	271	0	0	4	1	0	2
1316115	0	RSV ICU Admission (Outpatient: RT-PCT, Other: Any Method)	19-Jan-11	31-May-11	259	0	0	3	0	0	2
1316115	0	RSV-Associated Hospitalization (Outpatient: RT-PCT, Other: Any Method)	19-Jan-11	31-May-11	259	0	0	3	0	0	2
1316115	0	RSV-Associated Outpatient LRI (RT-PCR; LRI: pneumonia, bronchiolitis, wheezing)	19-Jan-11	31-May-11	259	0	0	3	0	0	2
1319001	0	RSV ICU Admission (Outpatient: RT-PCT, Other: Any Method)	2-Nov-09	31-May-10	267	1	0	2	0	0	1
1319001	0	RSV-Associated Hospitalization (Outpatient: RT-PCT, Other: Any Method)	2-Nov-09	31-May-10	267	1	0	2	0	0	1
1319001	0	RSV-Associated Outpatient LRI (RT-PCR; LRI: pneumonia, bronchiolitis, wheezing)	2-Nov-09	31-May-10	267	1	0	2	0	0	1
1319002	1	RSV ICU Admission (Outpatient: RT-PCT, Other: Any Method)	6-Nov-09	31-May-10	299	0	0	4	0	0	1
1319002	1	RSV-Associated Hospitalization (Outpatient: RT-PCT, Other: Any Method)	6-Nov-09	31-May-10	299	0	0	4	0	0	1
1319002	1	RSV-Associated Outpatient LRI (RT-PCR; LRI: pneumonia, bronchiolitis, wheezing)	6-Nov-09	31-May-10	299	0	0	4	0	0	1
1319003	1	RSV ICU Admission (Outpatient: RT-PCT, Other: Any Method)	19-Nov-09	31-May-10	206	0	0	4	0	0	1
1319003	1	RSV-Associated Hospitalization (Outpatient: RT-PCT, Other: Any Method)	19-Nov-09	31-May-10	206	0	0	4	0	0	1
1319003	1	RSV-Associated Outpatient LRI (RT-PCR; LRI: pneumonia, bronchiolitis, wheezing)	19-Nov-09	31-May-10	206	0	0	4	0	0	1
1319004	0	RSV ICU Admission (Outpatient: RT-PCT, Other: Any Method)	24-Nov-09	31-May-10	311	0	0	4	0	0	1
1319004	0	RSV-Associated Hospitalization (Outpatient: RT-PCT, Other: Any Method)	24-Nov-09	31-May-10	311	0	0	4	0	0	1
1319004	0	RSV-Associated Outpatient LRI (RT-PCR; LRI: pneumonia, bronchiolitis, wheezing)	24-Nov-09	31-May-10	311	0	0	4	0	0	1
1319005	0	RSV ICU Admission (Outpatient: RT-PCT, Other: Any Method)	2-Dec-09	31-May-10	249	0	0	3	0	0	1
1319005	0	RSV-Associated Hospitalization (Outpatient: RT-PCT, Other: Any Method)	2-Dec-09	31-May-10	249	0	0	3	0	0	1
1319005	0	RSV-Associated Outpatient LRI (RT-PCR; LRI: pneumonia, bronchiolitis, wheezing)	2-Dec-09	31-May-10	249	0	0	3	0	0	1
1319006	0	RSV ICU Admission (Outpatient: RT-PCT, Other: Any Method)	9-Dec-09	31-May-10	347	0	0	4	1	0	1
1319006	0	RSV-Associated Hospitalization (Outpatient: RT-PCT, Other: Any Method)	9-Dec-09	31-May-10	347	0	0	4	1	0	1
1319006	0	RSV-Associated Outpatient LRI (RT-PCR; LRI: pneumonia, bronchiolitis, wheezing)	9-Dec-09	31-May-10	347	0	0	4	1	0	1
1319007	0	RSV ICU Admission (Outpatient: RT-PCT, Other: Any Method)	9-Dec-09	31-May-10	347	0	0	4	1	0	1
1319007	0	RSV-Associated Hospitalization (Outpatient: RT-PCT, Other: Any Method)	9-Dec-09	31-May-10	347	0	0	4	1	0	1
1319007	0	RSV-Associated Outpatient LRI (RT-PCR; LRI: pneumonia, bronchiolitis, wheezing)	9-Dec-09	31-May-10	347	0	0	4	1	0	1
1319008	1	RSV ICU Admission (Outpatient: RT-PCT, Other: Any Method)	29-Dec-09	31-May-10	186	0	0	4	1	0	1
1319008	1	RSV-Associated Hospitalization (Outpatient: RT-PCT, Other: Any Method)	29-Dec-09	31-May-10	186	0	0	4	1	0	1
1319008	1	RSV-Associated Outpatient LRI (RT-PCR; LRI: pneumonia, bronchiolitis, wheezing)	29-Dec-09	4-Jan-10	39	0	0	4	1	1	1
1319009	1	RSV ICU Admission (Outpatient: RT-PCT, Other: Any Method)	29-Dec-09	31-May-10	186	0	0	4	1	0	1
1319009	1	RSV-Associated Hospitalization (Outpatient: RT-PCT, Other: Any Method)	29-Dec-09	31-May-10	186	0	0	4	1	0	1
1319009	1	RSV-Associated Outpatient LRI (RT-PCR; LRI: pneumonia, bronchiolitis, wheezing)	29-Dec-09	8-Jan-10	43	0	0	4	1	1	1
1319010	1	RSV ICU Admission (Outpatient: RT-PCT, Other: Any Method)	8-Jan-10	31-May-10	152	0	0	4	1	0	1
1319010	1	RSV-Associated Hospitalization (Outpatient: RT-PCT, Other: Any Method)	8-Jan-10	31-May-10	152	0	0	4	1	0	1
1319010	1	RSV-Associated Outpatient LRI (RT-PCR; LRI: pneumonia, bronchiolitis, wheezing)	8-Jan-10	31-May-10	152	0	0	4	1	0	1
1319011	1	RSV ICU Admission (Outpatient: RT-PCT, Other: Any Method)	8-Jan-10	31-May-10	152	0	0	4	1	0	1
1319011	1	RSV-Associated Hospitalization (Outpatient: RT-PCT, Other: Any Method)	8-Jan-10	31-May-10	152	0	0	4	1	0	1
1319011	1	RSV-Associated Outpatient LRI (RT-PCR; LRI: pneumonia, bronchiolitis, wheezing)	8-Jan-10	31-May-10	152	0	0	4	1	0	1
1319012	0	RSV ICU Admission (Outpatient: RT-PCT, Other: Any Method)	22-Feb-10	31-May-10	209	0	0	3	0	0	1
1319012	0	RSV-Associated Hospitalization (Outpatient: RT-PCT, Other: Any Method)	22-Feb-10	31-May-10	209	0	0	3	0	0	1
1319012	0	RSV-Associated Outpatient LRI (RT-PCR; LRI: pneumonia, bronchiolitis, wheezing)	22-Feb-10	31-May-10	209	0	0	3	0	0	1
1319100	0	RSV ICU Admission (Outpatient: RT-PCT, Other: Any Method)	30-Sep-10	31-May-11	327	0	0	2	0	0	2
1319100	0	RSV-Associated Hospitalization (Outpatient: RT-PCT, Other: Any Method)	30-Sep-10	31-May-11	327	0	0	2	0	0	2
1319100	0	RSV-Associated Outpatient LRI (RT-PCR; LRI: pneumonia, bronchiolitis, wheezing)	30-Sep-10	31-May-11	327	0	0	2	0	0	2
1319101	0	RSV ICU Admission (Outpatient: RT-PCT, Other: Any Method)	19-Nov-10	31-May-11	197	0	0	3	0	0	2
1319101	0	RSV-Associated Hospitalization (Outpatient: RT-PCT, Other: Any Method)	19-Nov-10	31-May-11	197	0	0	3	0	0	2
1319101	0	RSV-Associated Outpatient LRI (RT-PCR; LRI: pneumonia, bronchiolitis, wheezing)	19-Nov-10	31-May-11	197	0	0	3	0	0	2
1319102	0	RSV ICU Admission (Outpatient: RT-PCT, Other: Any Method)	18-Feb-11	31-May-11	113	0	0	4	0	0	2
1319102	0	RSV-Associated Hospitalization (Outpatient: RT-PCT, Other: Any Method)	18-Feb-11	31-May-11	113	0	0	4	0	0	2
1319102	0	RSV-Associated Outpatient LRI (RT-PCR; LRI: pneumonia, bronchiolitis, wheezing)	18-Feb-11	31-May-11	113	0	0	4	0	0	2
1319103	1	RSV ICU Admission (Outpatient: RT-PCT, Other: Any Method)	25-Feb-11	31-May-11	111	0	0	4	0	0	2
1319103	1	RSV-Associated Hospitalization (Outpatient: RT-PCT, Other: Any Method)	25-Feb-11	31-May-11	111	0	0	4	0	0	2
1319103	1	RSV-Associated Outpatient LRI (RT-PCR; LRI: pneumonia, bronchiolitis, wheezing)	25-Feb-11	31-May-11	111	0	0	4	0	0	2
1322001	1	RSV ICU Admission (Outpatient: RT-PCT, Other: Any Method)	10-Feb-10	25-Mar-10	112	0	1	4	0	0	1
1322001	1	RSV-Associated Hospitalization (Outpatient: RT-PCT, Other: Any Method)	10-Feb-10	25-Mar-10	112	0	1	4	0	0	1
1322001	1	RSV-Associated Outpatient LRI (RT-PCR; LRI: pneumonia, bronchiolitis, wheezing)	10-Feb-10	25-Mar-10	112	0	1	4	0	0	1
1322002	1	RSV ICU Admission (Outpatient: RT-PCT, Other: Any Method)	23-Feb-10	31-May-10	150	1	0	4	0	0	1
1322002	1	RSV-Associated Hospitalization (Outpatient: RT-PCT, Other: Any Method)	23-Feb-10	31-May-10	150	1	0	4	0	0	1
1322002	1	RSV-Associated Outpatient LRI (RT-PCR; LRI: pneumonia, bronchiolitis, wheezing)	23-Feb-10	31-May-10	150	1	0	4	0	0	1
1322100	1	RSV ICU Admission (Outpatient: RT-PCT, Other: Any Method)	1-Nov-10	31-May-11	340	1	0	4	0	0	2
1322100	1	RSV-Associated Hospitalization (Outpatient: RT-PCT, Other: Any Method)	1-Nov-10	31-May-11	340	1	0	4	0	0	2
1322100	1	RSV-Associated Outpatient LRI (RT-PCR; LRI: pneumonia, bronchiolitis, wheezing)	1-Nov-10	31-May-11	340	1	0	4	0	0	2
1325100	0	RSV ICU Admission (Outpatient: RT-PCT, Other: Any Method)	10-Dec-10	31-May-11	178	0	0	4	1	0	2
1325100	0	RSV-Associated Hospitalization (Outpatient: RT-PCT, Other: Any Method)	10-Dec-10	12-Mar-11	98	0	0	4	1	1	2
1325100	0	RSV-Associated Outpatient LRI (RT-PCR; LRI: pneumonia, bronchiolitis, wheezing)	10-Dec-10	31-May-11	178	0	0	4	1	0	2
1325101	0	RSV ICU Admission (Outpatient: RT-PCT, Other: Any Method)	10-Dec-10	31-May-11	178	0	0	4	1	0	2
1325101	0	RSV-Associated Hospitalization (Outpatient: RT-PCT, Other: Any Method)	10-Dec-10	31-May-11	178	0	0	4	1	0	2
1325101	0	RSV-Associated Outpatient LRI (RT-PCR; LRI: pneumonia, bronchiolitis, wheezing)	10-Dec-10	31-May-11	178	0	0	4	1	0	2
1325102	0	RSV ICU Admission (Outpatient: RT-PCT, Other: Any Method)	17-Jan-11	21-Apr-11	100	0	1	3	0	0	2
1325102	0	RSV-Associated Hospitalization (Outpatient: RT-PCT, Other: Any Method)	17-Jan-11	21-Apr-11	100	0	1	3	0	0	2
1325102	0	RSV-Associated Outpatient LRI (RT-PCR; LRI: pneumonia, bronchiolitis, wheezing)	17-Jan-11	21-Apr-11	100	0	1	3	0	0	2
1332001	1	RSV ICU Admission (Outpatient: RT-PCT, Other: Any Method)	17-Nov-09	31-May-10	377	0	0	4	0	0	1
1332001	1	RSV-Associated Hospitalization (Outpatient: RT-PCT, Other: Any Method)	17-Nov-09	31-May-10	377	0	0	4	0	0	1
1332001	1	RSV-Associated Outpatient LRI (RT-PCR; LRI: pneumonia, bronchiolitis, wheezing)	17-Nov-09	31-May-10	377	0	0	4	0	0	1
1332002	1	RSV ICU Admission (Outpatient: RT-PCT, Other: Any Method)	18-Nov-09	29-Mar-10	275	0	0	4	0	0	1
1332002	1	RSV-Associated Hospitalization (Outpatient: RT-PCT, Other: Any Method)	18-Nov-09	29-Mar-10	275	0	0	4	0	0	1
1332002	1	RSV-Associated Outpatient LRI (RT-PCR; LRI: pneumonia, bronchiolitis, wheezing)	18-Nov-09	29-Mar-10	275	0	0	4	0	0	1
1332003	1	RSV ICU Admission (Outpatient: RT-PCT, Other: Any Method)	8-Dec-09	31-May-10	352	0	0	4	0	0	1
1332003	1	RSV-Associated Hospitalization (Outpatient: RT-PCT, Other: Any Method)	8-Dec-09	31-May-10	352	0	0	4	0	0	1
1332003	1	RSV-Associated Outpatient LRI (RT-PCR; LRI: pneumonia, bronchiolitis, wheezing)	8-Dec-09	31-May-10	352	0	0	4	0	0	1
1332004	0	RSV ICU Admission (Outpatient: RT-PCT, Other: Any Method)	25-Feb-10	31-May-10	114	0	0	4	1	0	1
1332004	0	RSV-Associated Hospitalization (Outpatient: RT-PCT, Other: Any Method)	25-Feb-10	31-May-10	114	0	0	4	1	0	1
1332004	0	RSV-Associated Outpatient LRI (RT-PCR; LRI: pneumonia, bronchiolitis, wheezing)	25-Feb-10	31-May-10	114	0	0	4	1	0	1
1332005	0	RSV ICU Admission (Outpatient: RT-PCT, Other: Any Method)	25-Feb-10	31-May-10	114	0	0	4	1	0	1
1332005	0	RSV-Associated Hospitalization (Outpatient: RT-PCT, Other: Any Method)	25-Feb-10	31-May-10	114	0	0	4	1	0	1
1332005	0	RSV-Associated Outpatient LRI (RT-PCR; LRI: pneumonia, bronchiolitis, wheezing)	25-Feb-10	31-May-10	114	0	0	4	1	0	1
1332100	0	RSV ICU Admission (Outpatient: RT-PCT, Other: Any Method)	28-Jan-11	31-May-11	159	0	0	3	0	0	2
1332100	0	RSV-Associated Hospitalization (Outpatient: RT-PCT, Other: Any Method)	28-Jan-11	31-May-11	159	0	0	3	0	0	2
1332100	0	RSV-Associated Outpatient LRI (RT-PCR; LRI: pneumonia, bronchiolitis, wheezing)	28-Jan-11	31-May-11	159	0	0	3	0	0	2
1332101	0	RSV ICU Admission (Outpatient: RT-PCT, Other: Any Method)	11-Feb-11	31-May-11	124	0	0	3	0	0	2
1332101	0	RSV-Associated Hospitalization (Outpatient: RT-PCT, Other: Any Method)	11-Feb-11	31-May-11	124	0	0	3	0	0	2
1332101	0	RSV-Associated Outpatient LRI (RT-PCR; LRI: pneumonia, bronchiolitis, wheezing)	11-Feb-11	31-May-11	124	0	0	3	0	0	2
1332102	0	RSV ICU Admission (Outpatient: RT-PCT, Other: Any Method)	18-Feb-11	31-May-11	229	0	0	4	0	0	2
1332102	0	RSV-Associated Hospitalization (Outpatient: RT-PCT, Other: Any Method)	18-Feb-11	31-May-11	229	0	0	4	0	0	2
1332102	0	RSV-Associated Outpatient LRI (RT-PCR; LRI: pneumonia, bronchiolitis, wheezing)	18-Feb-11	31-May-11	229	0	0	4	0	0	2
1334001	0	RSV ICU Admission (Outpatient: RT-PCT, Other: Any Method)	18-Nov-09	31-May-10	318	0	0	3	1	0	1
1334001	0	RSV-Associated Hospitalization (Outpatient: RT-PCT, Other: Any Method)	18-Nov-09	31-May-10	318	0	0	3	1	0	1
1334001	0	RSV-Associated Outpatient LRI (RT-PCR; LRI: pneumonia, bronchiolitis, wheezing)	18-Nov-09	31-May-10	318	0	0	3	1	0	1
1334002	0	RSV ICU Admission (Outpatient: RT-PCT, Other: Any Method)	26-Jan-10	31-May-10	184	0	0	4	0	0	1
1334002	0	RSV-Associated Hospitalization (Outpatient: RT-PCT, Other: Any Method)	26-Jan-10	31-May-10	184	0	0	4	0	0	1
1334002	0	RSV-Associated Outpatient LRI (RT-PCR; LRI: pneumonia, bronchiolitis, wheezing)	26-Jan-10	31-May-10	184	0	0	4	0	0	1
1334003	0	RSV ICU Admission (Outpatient: RT-PCT, Other: Any Method)	8-Feb-10	31-May-10	130	0	0	4	0	0	1
1334003	0	RSV-Associated Hospitalization (Outpatient: RT-PCT, Other: Any Method)	8-Feb-10	31-May-10	130	0	0	4	0	0	1
1334003	0	RSV-Associated Outpatient LRI (RT-PCR; LRI: pneumonia, bronchiolitis, wheezing)	8-Feb-10	31-May-10	130	0	0	4	0	0	1
1334004	0	RSV ICU Admission (Outpatient: RT-PCT, Other: Any Method)	16-Feb-10	31-May-10	111	0	0	4	1	0	1
1334004	0	RSV-Associated Hospitalization (Outpatient: RT-PCT, Other: Any Method)	16-Feb-10	31-May-10	111	0	0	4	1	0	1
1334004	0	RSV-Associated Outpatient LRI (RT-PCR; LRI: pneumonia, bronchiolitis, wheezing)	16-Feb-10	31-May-10	111	0	0	4	1	0	1
1334005	0	RSV ICU Admission (Outpatient: RT-PCT, Other: Any Method)	16-Feb-10	31-May-10	111	0	0	4	1	0	1
1334005	0	RSV-Associated Hospitalization (Outpatient: RT-PCT, Other: Any Method)	16-Feb-10	31-May-10	111	0	0	4	1	0	1
1334005	0	RSV-Associated Outpatient LRI (RT-PCR; LRI: pneumonia, bronchiolitis, wheezing)	16-Feb-10	31-May-10	111	0	0	4	1	0	1
1334100	1	RSV ICU Admission (Outpatient: RT-PCT, Other: Any Method)	12-Oct-10	31-May-11	362	0	0	3	1	0	2
1334100	1	RSV-Associated Hospitalization (Outpatient: RT-PCT, Other: Any Method)	12-Oct-10	31-May-11	362	0	0	3	1	0	2
1334100	1	RSV-Associated Outpatient LRI (RT-PCR; LRI: pneumonia, bronchiolitis, wheezing)	12-Oct-10	31-May-11	362	0	0	3	1	0	2
1334101	1	RSV ICU Admission (Outpatient: RT-PCT, Other: Any Method)	12-Oct-10	31-May-11	362	0	0	3	1	0	2
1334101	1	RSV-Associated Hospitalization (Outpatient: RT-PCT, Other: Any Method)	12-Oct-10	31-May-11	362	0	0	3	1	0	2
1334101	1	RSV-Associated Outpatient LRI (RT-PCR; LRI: pneumonia, bronchiolitis, wheezing)	12-Oct-10	31-May-11	362	0	0	3	1	0	2
1334102	1	RSV ICU Admission (Outpatient: RT-PCT, Other: Any Method)	21-Oct-10	31-May-11	359	0	0	2	1	0	2
1334102	1	RSV-Associated Hospitalization (Outpatient: RT-PCT, Other: Any Method)	21-Oct-10	31-May-11	359	0	0	2	1	0	2
1334102	1	RSV-Associated Outpatient LRI (RT-PCR; LRI: pneumonia, bronchiolitis, wheezing)	21-Oct-10	31-May-11	359	0	0	2	1	0	2
1334103	1	RSV ICU Admission (Outpatient: RT-PCT, Other: Any Method)	21-Oct-10	31-May-11	359	0	0	2	1	0	2
1334103	1	RSV-Associated Hospitalization (Outpatient: RT-PCT, Other: Any Method)	21-Oct-10	31-May-11	359	0	0	2	1	0	2
1334103	1	RSV-Associated Outpatient LRI (RT-PCR; LRI: pneumonia, bronchiolitis, wheezing)	21-Oct-10	31-May-11	359	0	0	2	1	0	2
1334104	1	RSV ICU Admission (Outpatient: RT-PCT, Other: Any Method)	3-Nov-10	22-Dec-10	84	0	0	1	0	0	2
1334104	1	RSV-Associated Hospitalization (Outpatient: RT-PCT, Other: Any Method)	3-Nov-10	22-Dec-10	84	0	0	1	0	0	2
1334104	1	RSV-Associated Outpatient LRI (RT-PCR; LRI: pneumonia, bronchiolitis, wheezing)	3-Nov-10	22-Dec-10	84	0	0	1	0	0	2
1334105	0	RSV ICU Admission (Outpatient: RT-PCT, Other: Any Method)	10-Nov-10	31-May-11	234	0	0	3	0	0	2
1334105	0	RSV-Associated Hospitalization (Outpatient: RT-PCT, Other: Any Method)	10-Nov-10	31-May-11	234	0	0	3	0	0	2
1334105	0	RSV-Associated Outpatient LRI (RT-PCR; LRI: pneumonia, bronchiolitis, wheezing)	10-Nov-10	31-May-11	234	0	0	3	0	0	2
1334106	0	RSV ICU Admission (Outpatient: RT-PCT, Other: Any Method)	6-Dec-10	31-May-11	231	0	0	4	0	0	2
1334106	0	RSV-Associated Hospitalization (Outpatient: RT-PCT, Other: Any Method)	6-Dec-10	31-May-11	231	0	0	4	0	0	2
1334106	0	RSV-Associated Outpatient LRI (RT-PCR; LRI: pneumonia, bronchiolitis, wheezing)	6-Dec-10	31-May-11	231	0	0	4	0	0	2
1341001	0	RSV ICU Admission (Outpatient: RT-PCT, Other: Any Method)	16-Sep-09	31-May-10	305	1	0	3	0	0	1
1341001	0	RSV-Associated Hospitalization (Outpatient: RT-PCT, Other: Any Method)	16-Sep-09	31-May-10	305	1	0	3	0	0	1
1341001	0	RSV-Associated Outpatient LRI (RT-PCR; LRI: pneumonia, bronchiolitis, wheezing)	16-Sep-09	19-Feb-10	204	1	0	3	0	1	1
1341004	0	RSV ICU Admission (Outpatient: RT-PCT, Other: Any Method)	14-Oct-09	31-May-10	294	0	0	2	1	0	1
1341004	0	RSV-Associated Hospitalization (Outpatient: RT-PCT, Other: Any Method)	14-Oct-09	31-May-10	294	0	0	2	1	0	1
1341004	0	RSV-Associated Outpatient LRI (RT-PCR; LRI: pneumonia, bronchiolitis, wheezing)	14-Oct-09	31-May-10	294	0	0	2	1	0	1
1341005	0	RSV ICU Admission (Outpatient: RT-PCT, Other: Any Method)	14-Oct-09	31-May-10	294	0	0	2	1	0	1
1341005	0	RSV-Associated Hospitalization (Outpatient: RT-PCT, Other: Any Method)	14-Oct-09	31-May-10	294	0	0	2	1	0	1
1341005	0	RSV-Associated Outpatient LRI (RT-PCR; LRI: pneumonia, bronchiolitis, wheezing)	14-Oct-09	31-May-10	294	0	0	2	1	0	1
1341006	1	RSV ICU Admission (Outpatient: RT-PCT, Other: Any Method)	21-Oct-09	31-May-10	364	0	0	1	0	0	1
1341006	1	RSV-Associated Hospitalization (Outpatient: RT-PCT, Other: Any Method)	21-Oct-09	31-May-10	364	0	0	1	0	0	1
1341006	1	RSV-Associated Outpatient LRI (RT-PCR; LRI: pneumonia, bronchiolitis, wheezing)	21-Oct-09	9-Jan-10	222	0	0	1	0	1	1
1341007	0	RSV ICU Admission (Outpatient: RT-PCT, Other: Any Method)	30-Nov-09	31-May-10	216	0	0	3	0	0	1
1341007	0	RSV-Associated Hospitalization (Outpatient: RT-PCT, Other: Any Method)	30-Nov-09	31-May-10	216	0	0	3	0	0	1
1341007	0	RSV-Associated Outpatient LRI (RT-PCR; LRI: pneumonia, bronchiolitis, wheezing)	30-Nov-09	31-May-10	216	0	0	3	0	0	1
1341008	0	RSV ICU Admission (Outpatient: RT-PCT, Other: Any Method)	30-Nov-09	31-May-10	308	1	0	1	1	0	1
1341008	0	RSV-Associated Hospitalization (Outpatient: RT-PCT, Other: Any Method)	30-Nov-09	31-May-10	308	1	0	1	1	0	1
1341008	0	RSV-Associated Outpatient LRI (RT-PCR; LRI: pneumonia, bronchiolitis, wheezing)	30-Nov-09	31-May-10	308	1	0	1	1	0	1
1341009	0	RSV ICU Admission (Outpatient: RT-PCT, Other: Any Method)	30-Nov-09	31-May-10	308	1	0	1	1	0	1
1341009	0	RSV-Associated Hospitalization (Outpatient: RT-PCT, Other: Any Method)	30-Nov-09	31-May-10	308	1	0	1	1	0	1
1341009	0	RSV-Associated Outpatient LRI (RT-PCR; LRI: pneumonia, bronchiolitis, wheezing)	30-Nov-09	31-May-10	308	1	0	1	1	0	1
1341010	0	RSV ICU Admission (Outpatient: RT-PCT, Other: Any Method)	5-Jan-10	31-May-10	268	0	0	1	0	0	1
1341010	0	RSV-Associated Hospitalization (Outpatient: RT-PCT, Other: Any Method)	5-Jan-10	31-May-10	268	0	0	1	0	0	1
1341010	0	RSV-Associated Outpatient LRI (RT-PCR; LRI: pneumonia, bronchiolitis, wheezing)	5-Jan-10	31-May-10	268	0	0	1	0	0	1
1341011	1	RSV ICU Admission (Outpatient: RT-PCT, Other: Any Method)	21-Jan-10	31-May-10	145	1	0	4	0	0	1
1341011	1	RSV-Associated Hospitalization (Outpatient: RT-PCT, Other: Any Method)	21-Jan-10	31-May-10	145	1	0	4	0	0	1
1341011	1	RSV-Associated Outpatient LRI (RT-PCR; LRI: pneumonia, bronchiolitis, wheezing)	21-Jan-10	31-May-10	145	1	0	4	0	0	1
1341100	1	RSV ICU Admission (Outpatient: RT-PCT, Other: Any Method)	9-Sep-10	7-Dec-10	121	0	0	4	0	0	2
1341100	1	RSV-Associated Hospitalization (Outpatient: RT-PCT, Other: Any Method)	9-Sep-10	7-Dec-10	121	0	0	4	0	0	2
1341100	1	RSV-Associated Outpatient LRI (RT-PCR; LRI: pneumonia, bronchiolitis, wheezing)	9-Sep-10	7-Dec-10	121	0	0	4	0	0	2
1341101	1	RSV ICU Admission (Outpatient: RT-PCT, Other: Any Method)	14-Sep-10	7-Dec-10	216	0	0	4	0	0	2
1341101	1	RSV-Associated Hospitalization (Outpatient: RT-PCT, Other: Any Method)	14-Sep-10	7-Dec-10	216	0	0	4	0	0	2
1341101	1	RSV-Associated Outpatient LRI (RT-PCR; LRI: pneumonia, bronchiolitis, wheezing)	14-Sep-10	7-Dec-10	216	0	0	4	0	0	2
1341102	1	RSV ICU Admission (Outpatient: RT-PCT, Other: Any Method)	21-Sep-10	7-Dec-10	207	1	0	1	1	0	2
1341102	1	RSV-Associated Hospitalization (Outpatient: RT-PCT, Other: Any Method)	21-Sep-10	7-Dec-10	207	1	0	1	1	0	2
1341102	1	RSV-Associated Outpatient LRI (RT-PCR; LRI: pneumonia, bronchiolitis, wheezing)	21-Sep-10	7-Dec-10	207	1	0	1	1	0	2
1341103	1	RSV ICU Admission (Outpatient: RT-PCT, Other: Any Method)	21-Sep-10	22-Sep-10	131	1	0	1	1	0	2
1341103	1	RSV-Associated Hospitalization (Outpatient: RT-PCT, Other: Any Method)	21-Sep-10	22-Sep-10	131	1	0	1	1	0	2
1341103	1	RSV-Associated Outpatient LRI (RT-PCR; LRI: pneumonia, bronchiolitis, wheezing)	21-Sep-10	22-Sep-10	131	1	0	1	1	0	2
1342001	0	RSV ICU Admission (Outpatient: RT-PCT, Other: Any Method)	31-Dec-09	31-May-10	223	0	0	4	0	0	1
1342001	0	RSV-Associated Hospitalization (Outpatient: RT-PCT, Other: Any Method)	31-Dec-09	31-May-10	223	0	0	4	0	0	1
1342001	0	RSV-Associated Outpatient LRI (RT-PCR; LRI: pneumonia, bronchiolitis, wheezing)	31-Dec-09	31-May-10	223	0	0	4	0	0	1
1342100	1	RSV ICU Admission (Outpatient: RT-PCT, Other: Any Method)	1-Oct-10	31-May-11	303	1	0	4	0	0	2
1342100	1	RSV-Associated Hospitalization (Outpatient: RT-PCT, Other: Any Method)	1-Oct-10	31-May-11	303	1	0	4	0	0	2
1342100	1	RSV-Associated Outpatient LRI (RT-PCR; LRI: pneumonia, bronchiolitis, wheezing)	1-Oct-10	1-Mar-11	212	1	0	4	0	1	2
1342101	1	RSV ICU Admission (Outpatient: RT-PCT, Other: Any Method)	22-Oct-10	31-May-11	264	0	1	4	0	0	2
1342101	1	RSV-Associated Hospitalization (Outpatient: RT-PCT, Other: Any Method)	22-Oct-10	4-Mar-11	176	0	1	4	0	1	2
1342101	1	RSV-Associated Outpatient LRI (RT-PCR; LRI: pneumonia, bronchiolitis, wheezing)	22-Oct-10	4-Mar-11	176	0	1	4	0	1	2
1350001	1	RSV ICU Admission (Outpatient: RT-PCT, Other: Any Method)	27-Nov-09	31-May-10	366	1	0	3	0	0	1
1350001	1	RSV-Associated Hospitalization (Outpatient: RT-PCT, Other: Any Method)	27-Nov-09	21-Jan-10	236	1	0	3	0	1	1
1350001	1	RSV-Associated Outpatient LRI (RT-PCR; LRI: pneumonia, bronchiolitis, wheezing)	27-Nov-09	31-May-10	366	1	0	3	0	0	1
1350002	0	RSV ICU Admission (Outpatient: RT-PCT, Other: Any Method)	8-Dec-09	31-May-10	201	0	0	4	0	0	1
1350002	0	RSV-Associated Hospitalization (Outpatient: RT-PCT, Other: Any Method)	8-Dec-09	31-May-10	201	0	0	4	0	0	1
1350002	0	RSV-Associated Outpatient LRI (RT-PCR; LRI: pneumonia, bronchiolitis, wheezing)	8-Dec-09	31-May-10	201	0	0	4	0	0	1
1350003	1	RSV ICU Admission (Outpatient: RT-PCT, Other: Any Method)	30-Dec-09	31-May-10	182	0	0	4	0	0	1
1350003	1	RSV-Associated Hospitalization (Outpatient: RT-PCT, Other: Any Method)	30-Dec-09	31-May-10	182	0	0	4	0	0	1
1350003	1	RSV-Associated Outpatient LRI (RT-PCR; LRI: pneumonia, bronchiolitis, wheezing)	30-Dec-09	31-May-10	182	0	0	4	0	0	1
1350004	1	RSV ICU Admission (Outpatient: RT-PCT, Other: Any Method)	29-Jan-10	31-May-10	136	0	0	4	0	0	1
1350004	1	RSV-Associated Hospitalization (Outpatient: RT-PCT, Other: Any Method)	29-Jan-10	31-May-10	136	0	0	4	0	0	1
1350004	1	RSV-Associated Outpatient LRI (RT-PCR; LRI: pneumonia, bronchiolitis, wheezing)	29-Jan-10	31-May-10	136	0	0	4	0	0	1
1350005	1	RSV ICU Admission (Outpatient: RT-PCT, Other: Any Method)	1-Feb-10	31-May-10	144	0	0	4	0	0	1
1350005	1	RSV-Associated Hospitalization (Outpatient: RT-PCT, Other: Any Method)	1-Feb-10	31-May-10	144	0	0	4	0	0	1
1350005	1	RSV-Associated Outpatient LRI (RT-PCR; LRI: pneumonia, bronchiolitis, wheezing)	1-Feb-10	31-May-10	144	0	0	4	0	0	1
1350006	0	RSV ICU Admission (Outpatient: RT-PCT, Other: Any Method)	27-Feb-10	17-Mar-10	32	0	0	4	1	0	1
1350006	0	RSV-Associated Hospitalization (Outpatient: RT-PCT, Other: Any Method)	27-Feb-10	17-Mar-10	32	0	0	4	1	0	1
1350006	0	RSV-Associated Outpatient LRI (RT-PCR; LRI: pneumonia, bronchiolitis, wheezing)	27-Feb-10	17-Mar-10	32	0	0	4	1	0	1
1350007	0	RSV ICU Admission (Outpatient: RT-PCT, Other: Any Method)	27-Feb-10	17-Mar-10	32	0	0	4	1	0	1
1350007	0	RSV-Associated Hospitalization (Outpatient: RT-PCT, Other: Any Method)	27-Feb-10	17-Mar-10	32	0	0	4	1	0	1
1350007	0	RSV-Associated Outpatient LRI (RT-PCR; LRI: pneumonia, bronchiolitis, wheezing)	27-Feb-10	17-Mar-10	32	0	0	4	1	0	1
1350100	0	RSV ICU Admission (Outpatient: RT-PCT, Other: Any Method)	29-Oct-10	31-May-11	247	0	0	4	0	0	2
1350100	0	RSV-Associated Hospitalization (Outpatient: RT-PCT, Other: Any Method)	29-Oct-10	31-May-11	247	0	0	4	0	0	2
1350100	0	RSV-Associated Outpatient LRI (RT-PCR; LRI: pneumonia, bronchiolitis, wheezing)	29-Oct-10	21-Jan-11	117	0	0	4	0	1	2
1350101	0	RSV ICU Admission (Outpatient: RT-PCT, Other: Any Method)	7-Jan-11	31-May-11	214	1	0	3	0	0	2
1350101	0	RSV-Associated Hospitalization (Outpatient: RT-PCT, Other: Any Method)	7-Jan-11	31-May-11	214	1	0	3	0	0	2
1350101	0	RSV-Associated Outpatient LRI (RT-PCR; LRI: pneumonia, bronchiolitis, wheezing)	7-Jan-11	31-May-11	214	1	0	3	0	0	2
1350102	0	RSV ICU Admission (Outpatient: RT-PCT, Other: Any Method)	11-Jan-11	31-May-11	160	0	0	4	0	0	2
1350102	0	RSV-Associated Hospitalization (Outpatient: RT-PCT, Other: Any Method)	11-Jan-11	31-May-11	160	0	0	4	0	0	2
1350102	0	RSV-Associated Outpatient LRI (RT-PCR; LRI: pneumonia, bronchiolitis, wheezing)	11-Jan-11	31-May-11	160	0	0	4	0	0	2
1350103	1	RSV ICU Admission (Outpatient: RT-PCT, Other: Any Method)	28-Jan-11	31-May-11	191	0	0	4	0	0	2
1350103	1	RSV-Associated Hospitalization (Outpatient: RT-PCT, Other: Any Method)	28-Jan-11	31-May-11	191	0	0	4	0	0	2
1350103	1	RSV-Associated Outpatient LRI (RT-PCR; LRI: pneumonia, bronchiolitis, wheezing)	28-Jan-11	31-May-11	191	0	0	4	0	0	2
1350104	0	RSV ICU Admission (Outpatient: RT-PCT, Other: Any Method)	25-Feb-11	31-May-11	116	0	0	4	0	0	2
1350104	0	RSV-Associated Hospitalization (Outpatient: RT-PCT, Other: Any Method)	25-Feb-11	31-May-11	116	0	0	4	0	0	2
1350104	0	RSV-Associated Outpatient LRI (RT-PCR; LRI: pneumonia, bronchiolitis, wheezing)	25-Feb-11	31-May-11	116	0	0	4	0	0	2
1364001	1	RSV ICU Admission (Outpatient: RT-PCT, Other: Any Method)	4-Jan-10	31-May-10	270	0	0	3	0	0	1
1364001	1	RSV-Associated Hospitalization (Outpatient: RT-PCT, Other: Any Method)	4-Jan-10	31-May-10	270	0	0	3	0	0	1
1364001	1	RSV-Associated Outpatient LRI (RT-PCR; LRI: pneumonia, bronchiolitis, wheezing)	4-Jan-10	31-May-10	270	0	0	3	0	0	1
1364002	0	RSV ICU Admission (Outpatient: RT-PCT, Other: Any Method)	17-Feb-10	31-May-10	267	0	0	3	0	0	1
1364002	0	RSV-Associated Hospitalization (Outpatient: RT-PCT, Other: Any Method)	17-Feb-10	31-May-10	267	0	0	3	0	0	1
1364002	0	RSV-Associated Outpatient LRI (RT-PCR; LRI: pneumonia, bronchiolitis, wheezing)	17-Feb-10	31-May-10	267	0	0	3	0	0	1
1364003	0	RSV ICU Admission (Outpatient: RT-PCT, Other: Any Method)	24-Feb-10	31-May-10	255	0	0	4	0	0	1
1364003	0	RSV-Associated Hospitalization (Outpatient: RT-PCT, Other: Any Method)	24-Feb-10	31-May-10	255	0	0	4	0	0	1
1364003	0	RSV-Associated Outpatient LRI (RT-PCR; LRI: pneumonia, bronchiolitis, wheezing)	24-Feb-10	31-May-10	255	0	0	4	0	0	1
1364004	1	RSV ICU Admission (Outpatient: RT-PCT, Other: Any Method)	25-Feb-10	31-May-10	180	0	0	4	0	0	1
1364004	1	RSV-Associated Hospitalization (Outpatient: RT-PCT, Other: Any Method)	25-Feb-10	31-May-10	180	0	0	4	0	0	1
1364004	1	RSV-Associated Outpatient LRI (RT-PCR; LRI: pneumonia, bronchiolitis, wheezing)	25-Feb-10	31-May-10	180	0	0	4	0	0	1
1364100	0	RSV ICU Admission (Outpatient: RT-PCT, Other: Any Method)	17-Nov-10	31-May-11	239	1	0	2	0	0	2
1364100	0	RSV-Associated Hospitalization (Outpatient: RT-PCT, Other: Any Method)	17-Nov-10	31-May-11	239	1	0	2	0	0	2
1364100	0	RSV-Associated Outpatient LRI (RT-PCR; LRI: pneumonia, bronchiolitis, wheezing)	17-Nov-10	31-May-11	239	1	0	2	0	0	2
1364101	1	RSV ICU Admission (Outpatient: RT-PCT, Other: Any Method)	10-Dec-10	31-May-11	176	0	0	4	0	0	2
1364101	1	RSV-Associated Hospitalization (Outpatient: RT-PCT, Other: Any Method)	10-Dec-10	31-May-11	176	0	0	4	0	0	2
1364101	1	RSV-Associated Outpatient LRI (RT-PCR; LRI: pneumonia, bronchiolitis, wheezing)	10-Dec-10	31-May-11	176	0	0	4	0	0	2
1364102	0	RSV ICU Admission (Outpatient: RT-PCT, Other: Any Method)	13-Dec-10	31-May-11	225	0	0	4	0	0	2
1364102	0	RSV-Associated Hospitalization (Outpatient: RT-PCT, Other: Any Method)	13-Dec-10	31-May-11	225	0	0	4	0	0	2
1364102	0	RSV-Associated Outpatient LRI (RT-PCR; LRI: pneumonia, bronchiolitis, wheezing)	13-Dec-10	31-May-11	225	0	0	4	0	0	2
1364103	0	RSV ICU Admission (Outpatient: RT-PCT, Other: Any Method)	28-Dec-10	31-May-11	186	1	0	3	0	0	2
1364103	0	RSV-Associated Hospitalization (Outpatient: RT-PCT, Other: Any Method)	28-Dec-10	31-May-11	186	1	0	3	0	0	2
1364103	0	RSV-Associated Outpatient LRI (RT-PCR; LRI: pneumonia, bronchiolitis, wheezing)	28-Dec-10	31-May-11	186	1	0	3	0	0	2
1364104	0	RSV ICU Admission (Outpatient: RT-PCT, Other: Any Method)	4-Jan-11	31-May-11	165	0	0	4	1	0	2
1364104	0	RSV-Associated Hospitalization (Outpatient: RT-PCT, Other: Any Method)	4-Jan-11	31-May-11	165	0	0	4	1	0	2
1364104	0	RSV-Associated Outpatient LRI (RT-PCR; LRI: pneumonia, bronchiolitis, wheezing)	4-Jan-11	31-May-11	165	0	0	4	1	0	2
1364105	0	RSV ICU Admission (Outpatient: RT-PCT, Other: Any Method)	4-Jan-11	31-May-11	165	0	0	4	1	0	2
1364105	0	RSV-Associated Hospitalization (Outpatient: RT-PCT, Other: Any Method)	4-Jan-11	31-May-11	165	0	0	4	1	0	2
1364105	0	RSV-Associated Outpatient LRI (RT-PCR; LRI: pneumonia, bronchiolitis, wheezing)	4-Jan-11	31-May-11	165	0	0	4	1	0	2
1364106	0	RSV ICU Admission (Outpatient: RT-PCT, Other: Any Method)	25-Jan-11	31-May-11	160	0	0	3	0	0	2
1364106	0	RSV-Associated Hospitalization (Outpatient: RT-PCT, Other: Any Method)	25-Jan-11	31-May-11	160	0	0	3	0	0	2
1364106	0	RSV-Associated Outpatient LRI (RT-PCR; LRI: pneumonia, bronchiolitis, wheezing)	25-Jan-11	31-May-11	160	0	0	3	0	0	2
1364107	0	RSV ICU Admission (Outpatient: RT-PCT, Other: Any Method)	8-Feb-11	31-May-11	145	0	0	3	0	0	2
1364107	0	RSV-Associated Hospitalization (Outpatient: RT-PCT, Other: Any Method)	8-Feb-11	31-May-11	145	0	0	3	0	0	2
1364107	0	RSV-Associated Outpatient LRI (RT-PCR; LRI: pneumonia, bronchiolitis, wheezing)	8-Feb-11	31-May-11	145	0	0	3	0	0	2
1364108	1	RSV ICU Admission (Outpatient: RT-PCT, Other: Any Method)	24-Feb-11	31-May-11	110	0	0	4	0	0	2
1364108	1	RSV-Associated Hospitalization (Outpatient: RT-PCT, Other: Any Method)	24-Feb-11	31-May-11	110	0	0	4	0	0	2
1364108	1	RSV-Associated Outpatient LRI (RT-PCR; LRI: pneumonia, bronchiolitis, wheezing)	24-Feb-11	31-May-11	110	0	0	4	0	0	2
1373001	0	RSV ICU Admission (Outpatient: RT-PCT, Other: Any Method)	29-Oct-09	17-Feb-10	129	0	0	3	0	0	1
1373001	0	RSV-Associated Hospitalization (Outpatient: RT-PCT, Other: Any Method)	29-Oct-09	17-Feb-10	129	0	0	3	0	0	1
1373001	0	RSV-Associated Outpatient LRI (RT-PCR; LRI: pneumonia, bronchiolitis, wheezing)	29-Oct-09	17-Feb-10	129	0	0	3	0	0	1
1378001	0	RSV ICU Admission (Outpatient: RT-PCT, Other: Any Method)	22-Jan-10	31-May-10	269	0	0	1	0	0	1
1378001	0	RSV-Associated Hospitalization (Outpatient: RT-PCT, Other: Any Method)	22-Jan-10	31-May-10	269	0	0	1	0	0	1
1378001	0	RSV-Associated Outpatient LRI (RT-PCR; LRI: pneumonia, bronchiolitis, wheezing)	22-Jan-10	31-May-10	269	0	0	1	0	0	1
1378002	0	RSV ICU Admission (Outpatient: RT-PCT, Other: Any Method)	28-Jan-10	31-May-10	185	0	0	3	0	0	1
1378002	0	RSV-Associated Hospitalization (Outpatient: RT-PCT, Other: Any Method)	28-Jan-10	31-May-10	185	0	0	3	0	0	1
1378002	0	RSV-Associated Outpatient LRI (RT-PCR; LRI: pneumonia, bronchiolitis, wheezing)	28-Jan-10	31-May-10	185	0	0	3	0	0	1
1378003	1	RSV ICU Admission (Outpatient: RT-PCT, Other: Any Method)	4-Feb-10	31-May-10	177	0	0	3	0	0	1
1378003	1	RSV-Associated Hospitalization (Outpatient: RT-PCT, Other: Any Method)	4-Feb-10	31-May-10	177	0	0	3	0	0	1
1378003	1	RSV-Associated Outpatient LRI (RT-PCR; LRI: pneumonia, bronchiolitis, wheezing)	4-Feb-10	31-May-10	177	0	0	3	0	0	1
1380100	0	RSV ICU Admission (Outpatient: RT-PCT, Other: Any Method)	19-Oct-10	16-Mar-11	180	0	0	4	0	0	2
1380100	0	RSV-Associated Hospitalization (Outpatient: RT-PCT, Other: Any Method)	19-Oct-10	16-Mar-11	180	0	0	4	0	0	2
1380100	0	RSV-Associated Outpatient LRI (RT-PCR; LRI: pneumonia, bronchiolitis, wheezing)	19-Oct-10	16-Mar-11	180	0	0	4	0	0	2
1380101	1	RSV ICU Admission (Outpatient: RT-PCT, Other: Any Method)	19-Oct-10	31-May-11	292	0	0	4	0	0	2
1380101	1	RSV-Associated Hospitalization (Outpatient: RT-PCT, Other: Any Method)	19-Oct-10	31-May-11	292	0	0	4	0	0	2
1380101	1	RSV-Associated Outpatient LRI (RT-PCR; LRI: pneumonia, bronchiolitis, wheezing)	19-Oct-10	31-May-11	292	0	0	4	0	0	2
1380102	0	RSV ICU Admission (Outpatient: RT-PCT, Other: Any Method)	28-Oct-10	16-Mar-11	151	0	0	4	0	0	2
1380102	0	RSV-Associated Hospitalization (Outpatient: RT-PCT, Other: Any Method)	28-Oct-10	16-Mar-11	151	0	0	4	0	0	2
1380102	0	RSV-Associated Outpatient LRI (RT-PCR; LRI: pneumonia, bronchiolitis, wheezing)	28-Oct-10	16-Mar-11	151	0	0	4	0	0	2
1380103	1	RSV ICU Admission (Outpatient: RT-PCT, Other: Any Method)	4-Nov-10	31-May-11	286	0	0	2	0	0	2
1380103	1	RSV-Associated Hospitalization (Outpatient: RT-PCT, Other: Any Method)	4-Nov-10	17-Feb-11	183	0	0	2	0	1	2
1380103	1	RSV-Associated Outpatient LRI (RT-PCR; LRI: pneumonia, bronchiolitis, wheezing)	4-Nov-10	17-Feb-11	183	0	0	2	0	1	2
1380104	0	RSV ICU Admission (Outpatient: RT-PCT, Other: Any Method)	7-Dec-10	16-Mar-11	125	0	0	4	0	0	2
1380104	0	RSV-Associated Hospitalization (Outpatient: RT-PCT, Other: Any Method)	7-Dec-10	16-Mar-11	125	0	0	4	0	0	2
1380104	0	RSV-Associated Outpatient LRI (RT-PCR; LRI: pneumonia, bronchiolitis, wheezing)	7-Dec-10	16-Mar-11	125	0	0	4	0	0	2
1380105	0	RSV ICU Admission (Outpatient: RT-PCT, Other: Any Method)	4-Feb-11	31-May-11	179	0	0	1	0	0	2
1380105	0	RSV-Associated Hospitalization (Outpatient: RT-PCT, Other: Any Method)	4-Feb-11	31-May-11	179	0	0	1	0	0	2
1380105	0	RSV-Associated Outpatient LRI (RT-PCR; LRI: pneumonia, bronchiolitis, wheezing)	4-Feb-11	31-May-11	179	0	0	1	0	0	2
1380106	1	RSV ICU Admission (Outpatient: RT-PCT, Other: Any Method)	10-Feb-11	31-May-11	172	0	0	4	0	0	2
1380106	1	RSV-Associated Hospitalization (Outpatient: RT-PCT, Other: Any Method)	10-Feb-11	31-May-11	172	0	0	4	0	0	2
1380106	1	RSV-Associated Outpatient LRI (RT-PCR; LRI: pneumonia, bronchiolitis, wheezing)	10-Feb-11	31-May-11	172	0	0	4	0	0	2
1390100	1	RSV ICU Admission (Outpatient: RT-PCT, Other: Any Method)	25-Oct-10	31-May-11	292	1	0	4	1	0	2
1390100	1	RSV-Associated Hospitalization (Outpatient: RT-PCT, Other: Any Method)	25-Oct-10	31-May-11	292	1	0	4	1	0	2
1390100	1	RSV-Associated Outpatient LRI (RT-PCR; LRI: pneumonia, bronchiolitis, wheezing)	25-Oct-10	31-May-11	292	1	0	4	1	0	2
1390101	1	RSV ICU Admission (Outpatient: RT-PCT, Other: Any Method)	25-Oct-10	31-May-11	292	1	0	4	1	0	2
1390101	1	RSV-Associated Hospitalization (Outpatient: RT-PCT, Other: Any Method)	25-Oct-10	31-May-11	292	1	0	4	1	0	2
1390101	1	RSV-Associated Outpatient LRI (RT-PCR; LRI: pneumonia, bronchiolitis, wheezing)	25-Oct-10	31-May-11	292	1	0	4	1	0	2
1390102	1	RSV ICU Admission (Outpatient: RT-PCT, Other: Any Method)	22-Nov-10	31-May-11	391	1	0	4	1	0	2
1390102	1	RSV-Associated Hospitalization (Outpatient: RT-PCT, Other: Any Method)	22-Nov-10	31-May-11	391	1	0	4	1	0	2
1390102	1	RSV-Associated Outpatient LRI (RT-PCR; LRI: pneumonia, bronchiolitis, wheezing)	22-Nov-10	31-May-11	391	1	0	4	1	0	2
1390103	0	RSV ICU Admission (Outpatient: RT-PCT, Other: Any Method)	22-Nov-10	31-May-11	391	1	1	4	1	0	2
1390103	0	RSV-Associated Hospitalization (Outpatient: RT-PCT, Other: Any Method)	22-Nov-10	31-May-11	391	1	1	4	1	0	2
1390103	0	RSV-Associated Outpatient LRI (RT-PCR; LRI: pneumonia, bronchiolitis, wheezing)	22-Nov-10	31-May-11	391	1	1	4	1	0	2
1390104	0	RSV ICU Admission (Outpatient: RT-PCT, Other: Any Method)	14-Feb-11	31-May-11	160	0	0	3	0	0	2
1390104	0	RSV-Associated Hospitalization (Outpatient: RT-PCT, Other: Any Method)	14-Feb-11	31-May-11	160	0	0	3	0	0	2
1390104	0	RSV-Associated Outpatient LRI (RT-PCR; LRI: pneumonia, bronchiolitis, wheezing)	14-Feb-11	31-May-11	160	0	0	3	0	0	2
1394001	1	RSV ICU Admission (Outpatient: RT-PCT, Other: Any Method)	13-Nov-09	31-May-10	374	0	0	3	0	0	1
1394001	1	RSV-Associated Hospitalization (Outpatient: RT-PCT, Other: Any Method)	13-Nov-09	31-May-10	374	0	0	3	0	0	1
1394001	1	RSV-Associated Outpatient LRI (RT-PCR; LRI: pneumonia, bronchiolitis, wheezing)	13-Nov-09	31-May-10	374	0	0	3	0	0	1
1394002	0	RSV ICU Admission (Outpatient: RT-PCT, Other: Any Method)	16-Nov-09	31-May-10	267	0	0	2	0	0	1
1394002	0	RSV-Associated Hospitalization (Outpatient: RT-PCT, Other: Any Method)	16-Nov-09	31-May-10	267	0	0	2	0	0	1
1394002	0	RSV-Associated Outpatient LRI (RT-PCR; LRI: pneumonia, bronchiolitis, wheezing)	16-Nov-09	31-May-10	267	0	0	2	0	0	1
1394003	0	RSV ICU Admission (Outpatient: RT-PCT, Other: Any Method)	2-Feb-10	31-May-10	143	1	0	3	1	0	1
1394003	0	RSV-Associated Hospitalization (Outpatient: RT-PCT, Other: Any Method)	2-Feb-10	31-May-10	143	1	0	3	1	0	1
1394003	0	RSV-Associated Outpatient LRI (RT-PCR; LRI: pneumonia, bronchiolitis, wheezing)	2-Feb-10	31-May-10	143	1	0	3	1	0	1
1394004	0	RSV ICU Admission (Outpatient: RT-PCT, Other: Any Method)	2-Feb-10	31-May-10	143	1	0	3	1	0	1
1394004	0	RSV-Associated Hospitalization (Outpatient: RT-PCT, Other: Any Method)	2-Feb-10	31-May-10	143	1	0	3	1	0	1
1394004	0	RSV-Associated Outpatient LRI (RT-PCR; LRI: pneumonia, bronchiolitis, wheezing)	2-Feb-10	31-May-10	143	1	0	3	1	0	1
1394005	1	RSV ICU Admission (Outpatient: RT-PCT, Other: Any Method)	3-Feb-10	31-May-10	133	0	0	3	0	0	1
1394005	1	RSV-Associated Hospitalization (Outpatient: RT-PCT, Other: Any Method)	3-Feb-10	31-May-10	133	0	0	3	0	0	1
1394005	1	RSV-Associated Outpatient LRI (RT-PCR; LRI: pneumonia, bronchiolitis, wheezing)	3-Feb-10	31-May-10	133	0	0	3	0	0	1
1394006	0	RSV ICU Admission (Outpatient: RT-PCT, Other: Any Method)	22-Feb-10	31-May-10	131	0	0	3	0	0	1
1394006	0	RSV-Associated Hospitalization (Outpatient: RT-PCT, Other: Any Method)	22-Feb-10	31-May-10	131	0	0	3	0	0	1
1394006	0	RSV-Associated Outpatient LRI (RT-PCR; LRI: pneumonia, bronchiolitis, wheezing)	22-Feb-10	31-May-10	131	0	0	3	0	0	1
1394100	0	RSV ICU Admission (Outpatient: RT-PCT, Other: Any Method)	2-Nov-10	31-May-11	272	0	0	4	0	0	2
1394100	0	RSV-Associated Hospitalization (Outpatient: RT-PCT, Other: Any Method)	2-Nov-10	31-May-11	272	0	0	4	0	0	2
1394100	0	RSV-Associated Outpatient LRI (RT-PCR; LRI: pneumonia, bronchiolitis, wheezing)	2-Nov-10	31-May-11	272	0	0	4	0	0	2
1394101	0	RSV ICU Admission (Outpatient: RT-PCT, Other: Any Method)	8-Nov-10	31-May-11	273	0	0	4	0	0	2
1394101	0	RSV-Associated Hospitalization (Outpatient: RT-PCT, Other: Any Method)	8-Nov-10	31-May-11	273	0	0	4	0	0	2
1394101	0	RSV-Associated Outpatient LRI (RT-PCR; LRI: pneumonia, bronchiolitis, wheezing)	8-Nov-10	31-May-11	273	0	0	4	0	0	2
1394102	0	RSV ICU Admission (Outpatient: RT-PCT, Other: Any Method)	6-Dec-10	31-May-11	195	0	0	3	0	0	2
1394102	0	RSV-Associated Hospitalization (Outpatient: RT-PCT, Other: Any Method)	6-Dec-10	31-May-11	195	0	0	3	0	0	2
1394102	0	RSV-Associated Outpatient LRI (RT-PCR; LRI: pneumonia, bronchiolitis, wheezing)	6-Dec-10	31-May-11	195	0	0	3	0	0	2
1394103	1	RSV ICU Admission (Outpatient: RT-PCT, Other: Any Method)	20-Dec-10	31-May-11	210	0	0	4	0	0	2
1394103	1	RSV-Associated Hospitalization (Outpatient: RT-PCT, Other: Any Method)	20-Dec-10	31-May-11	210	0	0	4	0	0	2
1394103	1	RSV-Associated Outpatient LRI (RT-PCR; LRI: pneumonia, bronchiolitis, wheezing)	20-Dec-10	31-May-11	210	0	0	4	0	0	2
1394104	1	RSV ICU Admission (Outpatient: RT-PCT, Other: Any Method)	13-Jan-11	31-May-11	160	1	0	2	0	0	2
1394104	1	RSV-Associated Hospitalization (Outpatient: RT-PCT, Other: Any Method)	13-Jan-11	31-May-11	160	1	0	2	0	0	2
1394104	1	RSV-Associated Outpatient LRI (RT-PCR; LRI: pneumonia, bronchiolitis, wheezing)	13-Jan-11	31-May-11	160	1	0	2	0	0	2
1394105	0	RSV ICU Admission (Outpatient: RT-PCT, Other: Any Method)	17-Feb-11	31-May-11	112	0	0	4	0	0	2
1394105	0	RSV-Associated Hospitalization (Outpatient: RT-PCT, Other: Any Method)	17-Feb-11	31-May-11	112	0	0	4	0	0	2
1394105	0	RSV-Associated Outpatient LRI (RT-PCR; LRI: pneumonia, bronchiolitis, wheezing)	17-Feb-11	31-May-11	112	0	0	4	0	0	2
1394106	1	RSV ICU Admission (Outpatient: RT-PCT, Other: Any Method)	28-Feb-11	31-May-11	112	0	0	3	0	0	2
1394106	1	RSV-Associated Hospitalization (Outpatient: RT-PCT, Other: Any Method)	28-Feb-11	31-May-11	112	0	0	3	0	0	2
1394106	1	RSV-Associated Outpatient LRI (RT-PCR; LRI: pneumonia, bronchiolitis, wheezing)	28-Feb-11	31-May-11	112	0	0	3	0	0	2
1410001	0	RSV ICU Admission (Outpatient: RT-PCT, Other: Any Method)	5-Oct-09	31-May-10	306	0	0	4	0	0	1
1410001	0	RSV-Associated Hospitalization (Outpatient: RT-PCT, Other: Any Method)	5-Oct-09	31-May-10	306	0	0	4	0	0	1
1410001	0	RSV-Associated Outpatient LRI (RT-PCR; LRI: pneumonia, bronchiolitis, wheezing)	5-Oct-09	31-May-10	306	0	0	4	0	0	1
1410002	1	RSV ICU Admission (Outpatient: RT-PCT, Other: Any Method)	7-Oct-09	31-May-10	272	0	0	4	0	0	1
1410002	1	RSV-Associated Hospitalization (Outpatient: RT-PCT, Other: Any Method)	7-Oct-09	31-May-10	272	0	0	4	0	0	1
1410002	1	RSV-Associated Outpatient LRI (RT-PCR; LRI: pneumonia, bronchiolitis, wheezing)	7-Oct-09	31-May-10	272	0	0	4	0	0	1
1410003	0	RSV ICU Admission (Outpatient: RT-PCT, Other: Any Method)	11-Jan-10	31-May-10	183	0	0	4	1	0	1
1410003	0	RSV-Associated Hospitalization (Outpatient: RT-PCT, Other: Any Method)	11-Jan-10	31-May-10	183	0	0	4	1	0	1
1410003	0	RSV-Associated Outpatient LRI (RT-PCR; LRI: pneumonia, bronchiolitis, wheezing)	11-Jan-10	31-May-10	183	0	0	4	1	0	1
1410004	0	RSV ICU Admission (Outpatient: RT-PCT, Other: Any Method)	11-Jan-10	31-May-10	183	0	0	4	1	0	1
1410004	0	RSV-Associated Hospitalization (Outpatient: RT-PCT, Other: Any Method)	11-Jan-10	31-May-10	183	0	0	4	1	0	1
1410004	0	RSV-Associated Outpatient LRI (RT-PCR; LRI: pneumonia, bronchiolitis, wheezing)	11-Jan-10	31-May-10	183	0	0	4	1	0	1
1410005	1	RSV ICU Admission (Outpatient: RT-PCT, Other: Any Method)	9-Feb-10	31-May-10	148	1	0	4	0	0	1
1410005	1	RSV-Associated Hospitalization (Outpatient: RT-PCT, Other: Any Method)	9-Feb-10	31-May-10	148	1	0	4	0	0	1
1410005	1	RSV-Associated Outpatient LRI (RT-PCR; LRI: pneumonia, bronchiolitis, wheezing)	9-Feb-10	31-May-10	148	1	0	4	0	0	1
1410006	0	RSV ICU Admission (Outpatient: RT-PCT, Other: Any Method)	9-Feb-10	31-May-10	155	0	0	4	0	0	1
1410006	0	RSV-Associated Hospitalization (Outpatient: RT-PCT, Other: Any Method)	9-Feb-10	31-May-10	155	0	0	4	0	0	1
1410006	0	RSV-Associated Outpatient LRI (RT-PCR; LRI: pneumonia, bronchiolitis, wheezing)	9-Feb-10	31-May-10	155	0	0	4	0	0	1
1410100	1	RSV ICU Admission (Outpatient: RT-PCT, Other: Any Method)	27-Sep-10	31-May-11	326	0	0	4	0	0	2
1410100	1	RSV-Associated Hospitalization (Outpatient: RT-PCT, Other: Any Method)	27-Sep-10	31-May-11	326	0	0	4	0	0	2
1410100	1	RSV-Associated Outpatient LRI (RT-PCR; LRI: pneumonia, bronchiolitis, wheezing)	27-Sep-10	28-Feb-11	234	0	0	4	0	1	2
1410101	0	RSV ICU Admission (Outpatient: RT-PCT, Other: Any Method)	27-Sep-10	31-May-11	274	0	0	4	0	0	2
1410101	0	RSV-Associated Hospitalization (Outpatient: RT-PCT, Other: Any Method)	27-Sep-10	31-May-11	274	0	0	4	0	0	2
1410101	0	RSV-Associated Outpatient LRI (RT-PCR; LRI: pneumonia, bronchiolitis, wheezing)	27-Sep-10	22-Jan-11	145	0	0	4	0	1	2
1410102	0	RSV ICU Admission (Outpatient: RT-PCT, Other: Any Method)	27-Sep-10	31-May-11	261	0	0	4	0	0	2
1410102	0	RSV-Associated Hospitalization (Outpatient: RT-PCT, Other: Any Method)	27-Sep-10	31-May-11	261	0	0	4	0	0	2
1410102	0	RSV-Associated Outpatient LRI (RT-PCR; LRI: pneumonia, bronchiolitis, wheezing)	27-Sep-10	31-May-11	261	0	0	4	0	0	2
1410103	0	RSV ICU Admission (Outpatient: RT-PCT, Other: Any Method)	13-Oct-10	31-May-11	371	0	0	3	0	0	2
1410103	0	RSV-Associated Hospitalization (Outpatient: RT-PCT, Other: Any Method)	13-Oct-10	31-May-11	371	0	0	3	0	0	2
1410103	0	RSV-Associated Outpatient LRI (RT-PCR; LRI: pneumonia, bronchiolitis, wheezing)	13-Oct-10	31-May-11	371	0	0	3	0	0	2
1410104	1	RSV ICU Admission (Outpatient: RT-PCT, Other: Any Method)	19-Oct-10	31-May-11	270	0	0	4	0	0	2
1410104	1	RSV-Associated Hospitalization (Outpatient: RT-PCT, Other: Any Method)	19-Oct-10	31-May-11	270	0	0	4	0	0	2
1410104	1	RSV-Associated Outpatient LRI (RT-PCR; LRI: pneumonia, bronchiolitis, wheezing)	19-Oct-10	31-May-11	270	0	0	4	0	0	2
1410105	1	RSV ICU Admission (Outpatient: RT-PCT, Other: Any Method)	25-Oct-10	31-May-11	376	0	0	1	0	0	2
1410105	1	RSV-Associated Hospitalization (Outpatient: RT-PCT, Other: Any Method)	25-Oct-10	31-May-11	376	0	0	1	0	0	2
1410105	1	RSV-Associated Outpatient LRI (RT-PCR; LRI: pneumonia, bronchiolitis, wheezing)	25-Oct-10	31-May-11	376	0	0	1	0	0	2
1410106	0	RSV ICU Admission (Outpatient: RT-PCT, Other: Any Method)	15-Nov-10	31-May-11	326	1	0	3	0	0	2
1410106	0	RSV-Associated Hospitalization (Outpatient: RT-PCT, Other: Any Method)	15-Nov-10	31-May-11	326	1	0	3	0	0	2
1410106	0	RSV-Associated Outpatient LRI (RT-PCR; LRI: pneumonia, bronchiolitis, wheezing)	15-Nov-10	31-May-11	326	1	0	3	0	0	2
1410107	0	RSV ICU Admission (Outpatient: RT-PCT, Other: Any Method)	14-Dec-10	31-May-11	194	0	0	4	0	0	2
1410107	0	RSV-Associated Hospitalization (Outpatient: RT-PCT, Other: Any Method)	14-Dec-10	31-May-11	194	0	0	4	0	0	2
1410107	0	RSV-Associated Outpatient LRI (RT-PCR; LRI: pneumonia, bronchiolitis, wheezing)	14-Dec-10	31-May-11	194	0	0	4	0	0	2
1410108	1	RSV ICU Admission (Outpatient: RT-PCT, Other: Any Method)	18-Feb-11	31-May-11	110	0	0	4	0	0	2
1410108	1	RSV-Associated Hospitalization (Outpatient: RT-PCT, Other: Any Method)	18-Feb-11	31-May-11	110	0	0	4	0	0	2
1410108	1	RSV-Associated Outpatient LRI (RT-PCR; LRI: pneumonia, bronchiolitis, wheezing)	18-Feb-11	31-May-11	110	0	0	4	0	0	2
1411100	0	RSV ICU Admission (Outpatient: RT-PCT, Other: Any Method)	22-Oct-10	26-May-11	232	0	0	2	0	0	2
1411100	0	RSV-Associated Hospitalization (Outpatient: RT-PCT, Other: Any Method)	22-Oct-10	26-May-11	232	0	0	2	0	0	2
1411100	0	RSV-Associated Outpatient LRI (RT-PCR; LRI: pneumonia, bronchiolitis, wheezing)	22-Oct-10	26-May-11	232	0	0	2	0	0	2
1411101	0	RSV ICU Admission (Outpatient: RT-PCT, Other: Any Method)	4-Nov-10	31-May-11	232	0	0	1	0	0	2
1411101	0	RSV-Associated Hospitalization (Outpatient: RT-PCT, Other: Any Method)	4-Nov-10	31-May-11	232	0	0	1	0	0	2
1411101	0	RSV-Associated Outpatient LRI (RT-PCR; LRI: pneumonia, bronchiolitis, wheezing)	4-Nov-10	31-May-11	232	0	0	1	0	0	2
1411102	1	RSV ICU Admission (Outpatient: RT-PCT, Other: Any Method)	15-Nov-10	31-May-11	308	0	0	2	0	0	2
1411102	1	RSV-Associated Hospitalization (Outpatient: RT-PCT, Other: Any Method)	15-Nov-10	31-May-11	308	0	0	2	0	0	2
1411102	1	RSV-Associated Outpatient LRI (RT-PCR; LRI: pneumonia, bronchiolitis, wheezing)	15-Nov-10	31-May-11	308	0	0	2	0	0	2
1411103	1	RSV ICU Admission (Outpatient: RT-PCT, Other: Any Method)	17-Nov-10	31-May-11	203	0	0	4	0	0	2
1411103	1	RSV-Associated Hospitalization (Outpatient: RT-PCT, Other: Any Method)	17-Nov-10	31-May-11	203	0	0	4	0	0	2
1411103	1	RSV-Associated Outpatient LRI (RT-PCR; LRI: pneumonia, bronchiolitis, wheezing)	17-Nov-10	31-May-11	203	0	0	4	0	0	2
1411105	0	RSV ICU Admission (Outpatient: RT-PCT, Other: Any Method)	23-Nov-10	11-Apr-11	204	0	0	3	0	0	2
1411105	0	RSV-Associated Hospitalization (Outpatient: RT-PCT, Other: Any Method)	23-Nov-10	11-Apr-11	204	0	0	3	0	0	2
1411105	0	RSV-Associated Outpatient LRI (RT-PCR; LRI: pneumonia, bronchiolitis, wheezing)	23-Nov-10	11-Apr-11	204	0	0	3	0	0	2
1411106	0	RSV ICU Admission (Outpatient: RT-PCT, Other: Any Method)	23-Nov-10	31-May-11	323	0	0	1	0	0	2
1411106	0	RSV-Associated Hospitalization (Outpatient: RT-PCT, Other: Any Method)	23-Nov-10	31-May-11	323	0	0	1	0	0	2
1411106	0	RSV-Associated Outpatient LRI (RT-PCR; LRI: pneumonia, bronchiolitis, wheezing)	23-Nov-10	31-May-11	323	0	0	1	0	0	2
1411107	0	RSV ICU Admission (Outpatient: RT-PCT, Other: Any Method)	30-Nov-10	31-May-11	306	0	0	1	0	0	2
1411107	0	RSV-Associated Hospitalization (Outpatient: RT-PCT, Other: Any Method)	30-Nov-10	31-May-11	306	0	0	1	0	0	2
1411107	0	RSV-Associated Outpatient LRI (RT-PCR; LRI: pneumonia, bronchiolitis, wheezing)	30-Nov-10	31-May-11	306	0	0	1	0	0	2
1411108	0	RSV ICU Admission (Outpatient: RT-PCT, Other: Any Method)	4-Jan-11	31-May-11	208	0	1	4	0	0	2
1411108	0	RSV-Associated Hospitalization (Outpatient: RT-PCT, Other: Any Method)	4-Jan-11	31-May-11	208	0	1	4	0	0	2
1411108	0	RSV-Associated Outpatient LRI (RT-PCR; LRI: pneumonia, bronchiolitis, wheezing)	4-Jan-11	31-May-11	208	0	1	4	0	0	2
1411109	0	RSV ICU Admission (Outpatient: RT-PCT, Other: Any Method)	19-Jan-11	31-May-11	151	0	0	4	0	0	2
1411109	0	RSV-Associated Hospitalization (Outpatient: RT-PCT, Other: Any Method)	19-Jan-11	31-May-11	151	0	0	4	0	0	2
1411109	0	RSV-Associated Outpatient LRI (RT-PCR; LRI: pneumonia, bronchiolitis, wheezing)	19-Jan-11	31-May-11	151	0	0	4	0	0	2
1411110	1	RSV ICU Admission (Outpatient: RT-PCT, Other: Any Method)	31-Jan-11	31-May-11	227	0	1	4	0	0	2
1411110	1	RSV-Associated Hospitalization (Outpatient: RT-PCT, Other: Any Method)	31-Jan-11	31-May-11	227	0	1	4	0	0	2
1411110	1	RSV-Associated Outpatient LRI (RT-PCR; LRI: pneumonia, bronchiolitis, wheezing)	31-Jan-11	31-May-11	227	0	1	4	0	0	2
1411111	0	RSV ICU Admission (Outpatient: RT-PCT, Other: Any Method)	4-Feb-11	31-May-11	148	0	0	4	0	0	2
1411111	0	RSV-Associated Hospitalization (Outpatient: RT-PCT, Other: Any Method)	4-Feb-11	31-May-11	148	0	0	4	0	0	2
1411111	0	RSV-Associated Outpatient LRI (RT-PCR; LRI: pneumonia, bronchiolitis, wheezing)	4-Feb-11	31-May-11	148	0	0	4	0	0	2
1411112	1	RSV ICU Admission (Outpatient: RT-PCT, Other: Any Method)	11-Feb-11	31-May-11	136	0	0	4	1	0	2
1411112	1	RSV-Associated Hospitalization (Outpatient: RT-PCT, Other: Any Method)	11-Feb-11	31-May-11	136	0	0	4	1	0	2
1411112	1	RSV-Associated Outpatient LRI (RT-PCR; LRI: pneumonia, bronchiolitis, wheezing)	11-Feb-11	31-May-11	136	0	0	4	1	0	2
1411113	1	RSV ICU Admission (Outpatient: RT-PCT, Other: Any Method)	11-Feb-11	31-May-11	136	0	0	4	1	0	2
1411113	1	RSV-Associated Hospitalization (Outpatient: RT-PCT, Other: Any Method)	11-Feb-11	31-May-11	136	0	0	4	1	0	2
1411113	1	RSV-Associated Outpatient LRI (RT-PCR; LRI: pneumonia, bronchiolitis, wheezing)	11-Feb-11	31-May-11	136	0	0	4	1	0	2
1411115	0	RSV ICU Admission (Outpatient: RT-PCT, Other: Any Method)	14-Feb-11	31-May-11	159	0	0	4	0	0	2
1411115	0	RSV-Associated Hospitalization (Outpatient: RT-PCT, Other: Any Method)	14-Feb-11	3-Mar-11	70	0	0	4	0	1	2
1411115	0	RSV-Associated Outpatient LRI (RT-PCR; LRI: pneumonia, bronchiolitis, wheezing)	14-Feb-11	31-May-11	159	0	0	4	0	0	2
1411116	0	RSV ICU Admission (Outpatient: RT-PCT, Other: Any Method)	22-Feb-11	31-May-11	125	0	0	4	0	0	2
1411116	0	RSV-Associated Hospitalization (Outpatient: RT-PCT, Other: Any Method)	22-Feb-11	31-May-11	125	0	0	4	0	0	2
1411116	0	RSV-Associated Outpatient LRI (RT-PCR; LRI: pneumonia, bronchiolitis, wheezing)	22-Feb-11	31-May-11	125	0	0	4	0	0	2
1411117	1	RSV ICU Admission (Outpatient: RT-PCT, Other: Any Method)	23-Feb-11	31-May-11	109	0	0	4	0	0	2
1411117	1	RSV-Associated Hospitalization (Outpatient: RT-PCT, Other: Any Method)	23-Feb-11	31-May-11	109	0	0	4	0	0	2
1411117	1	RSV-Associated Outpatient LRI (RT-PCR; LRI: pneumonia, bronchiolitis, wheezing)	23-Feb-11	31-May-11	109	0	0	4	0	0	2
1412001	0	RSV ICU Admission (Outpatient: RT-PCT, Other: Any Method)	2-Oct-09	31-May-10	302	0	0	4	1	0	1
1412001	0	RSV-Associated Hospitalization (Outpatient: RT-PCT, Other: Any Method)	2-Oct-09	31-May-10	302	0	0	4	1	0	1
1412001	0	RSV-Associated Outpatient LRI (RT-PCR; LRI: pneumonia, bronchiolitis, wheezing)	2-Oct-09	2-Feb-10	184	0	0	4	1	1	1
1412002	0	RSV ICU Admission (Outpatient: RT-PCT, Other: Any Method)	2-Oct-09	31-May-10	302	0	0	4	1	0	1
1412002	0	RSV-Associated Hospitalization (Outpatient: RT-PCT, Other: Any Method)	2-Oct-09	31-May-10	302	0	0	4	1	0	1
1412002	0	RSV-Associated Outpatient LRI (RT-PCR; LRI: pneumonia, bronchiolitis, wheezing)	2-Oct-09	31-May-10	302	0	0	4	1	0	1
1412003	0	RSV ICU Admission (Outpatient: RT-PCT, Other: Any Method)	20-Oct-09	31-May-10	346	0	0	4	1	0	1
1412003	0	RSV-Associated Hospitalization (Outpatient: RT-PCT, Other: Any Method)	20-Oct-09	31-May-10	346	0	0	4	1	0	1
1412003	0	RSV-Associated Outpatient LRI (RT-PCR; LRI: pneumonia, bronchiolitis, wheezing)	20-Oct-09	31-May-10	346	0	0	4	1	0	1
1412004	0	RSV ICU Admission (Outpatient: RT-PCT, Other: Any Method)	20-Oct-09	31-May-10	346	0	0	4	1	0	1
1412004	0	RSV-Associated Hospitalization (Outpatient: RT-PCT, Other: Any Method)	20-Oct-09	31-May-10	346	0	0	4	1	0	1
1412004	0	RSV-Associated Outpatient LRI (RT-PCR; LRI: pneumonia, bronchiolitis, wheezing)	20-Oct-09	31-May-10	346	0	0	4	1	0	1
1412005	0	RSV ICU Admission (Outpatient: RT-PCT, Other: Any Method)	29-Oct-09	31-May-10	343	0	0	3	0	0	1
1412005	0	RSV-Associated Hospitalization (Outpatient: RT-PCT, Other: Any Method)	29-Oct-09	31-May-10	343	0	0	3	0	0	1
1412005	0	RSV-Associated Outpatient LRI (RT-PCR; LRI: pneumonia, bronchiolitis, wheezing)	29-Oct-09	31-May-10	343	0	0	3	0	0	1
1412006	1	RSV ICU Admission (Outpatient: RT-PCT, Other: Any Method)	12-Nov-09	31-May-10	331	0	0	4	0	0	1
1412006	1	RSV-Associated Hospitalization (Outpatient: RT-PCT, Other: Any Method)	12-Nov-09	31-May-10	331	0	0	4	0	0	1
1412006	1	RSV-Associated Outpatient LRI (RT-PCR; LRI: pneumonia, bronchiolitis, wheezing)	12-Nov-09	31-May-10	331	0	0	4	0	0	1
1412007	0	RSV ICU Admission (Outpatient: RT-PCT, Other: Any Method)	16-Nov-09	31-May-10	323	0	0	4	0	0	1
1412007	0	RSV-Associated Hospitalization (Outpatient: RT-PCT, Other: Any Method)	16-Nov-09	31-May-10	323	0	0	4	0	0	1
1412007	0	RSV-Associated Outpatient LRI (RT-PCR; LRI: pneumonia, bronchiolitis, wheezing)	16-Nov-09	31-May-10	323	0	0	4	0	0	1
1412100	0	RSV ICU Admission (Outpatient: RT-PCT, Other: Any Method)	27-Dec-10	31-May-11	183	0	0	4	1	0	2
1412100	0	RSV-Associated Hospitalization (Outpatient: RT-PCT, Other: Any Method)	27-Dec-10	31-May-11	183	0	0	4	1	0	2
1412100	0	RSV-Associated Outpatient LRI (RT-PCR; LRI: pneumonia, bronchiolitis, wheezing)	27-Dec-10	31-May-11	183	0	0	4	1	0	2
1412101	0	RSV ICU Admission (Outpatient: RT-PCT, Other: Any Method)	27-Dec-10	31-May-11	183	0	0	3	1	0	2
1412101	0	RSV-Associated Hospitalization (Outpatient: RT-PCT, Other: Any Method)	27-Dec-10	31-May-11	183	0	0	3	1	0	2
1412101	0	RSV-Associated Outpatient LRI (RT-PCR; LRI: pneumonia, bronchiolitis, wheezing)	27-Dec-10	31-May-11	183	0	0	3	1	0	2
1412102	0	RSV ICU Admission (Outpatient: RT-PCT, Other: Any Method)	10-Jan-11	31-May-11	154	0	0	4	0	0	2
1412102	0	RSV-Associated Hospitalization (Outpatient: RT-PCT, Other: Any Method)	10-Jan-11	31-May-11	154	0	0	4	0	0	2
1412102	0	RSV-Associated Outpatient LRI (RT-PCR; LRI: pneumonia, bronchiolitis, wheezing)	10-Jan-11	31-May-11	154	0	0	4	0	0	2
1421001	0	RSV ICU Admission (Outpatient: RT-PCT, Other: Any Method)	24-Sep-09	22-Jan-10	252	0	0	1	0	0	1
1421001	0	RSV-Associated Hospitalization (Outpatient: RT-PCT, Other: Any Method)	24-Sep-09	22-Jan-10	252	0	0	1	0	0	1
1421001	0	RSV-Associated Outpatient LRI (RT-PCR; LRI: pneumonia, bronchiolitis, wheezing)	24-Sep-09	22-Jan-10	252	0	0	1	0	0	1
1421002	0	RSV ICU Admission (Outpatient: RT-PCT, Other: Any Method)	6-Oct-09	22-Jan-10	224	0	0	1	0	0	1
1421002	0	RSV-Associated Hospitalization (Outpatient: RT-PCT, Other: Any Method)	6-Oct-09	22-Jan-10	224	0	0	1	0	0	1
1421002	0	RSV-Associated Outpatient LRI (RT-PCR; LRI: pneumonia, bronchiolitis, wheezing)	6-Oct-09	22-Jan-10	224	0	0	1	0	0	1
1421003	1	RSV ICU Admission (Outpatient: RT-PCT, Other: Any Method)	15-Oct-09	22-Jan-10	225	0	0	2	0	0	1
1421003	1	RSV-Associated Hospitalization (Outpatient: RT-PCT, Other: Any Method)	15-Oct-09	22-Jan-10	225	0	0	2	0	0	1
1421003	1	RSV-Associated Outpatient LRI (RT-PCR; LRI: pneumonia, bronchiolitis, wheezing)	15-Oct-09	22-Jan-10	225	0	0	2	0	0	1
1421004	1	RSV ICU Admission (Outpatient: RT-PCT, Other: Any Method)	22-Oct-09	22-Jan-10	183	0	0	3	0	0	1
1421004	1	RSV-Associated Hospitalization (Outpatient: RT-PCT, Other: Any Method)	22-Oct-09	22-Jan-10	183	0	0	3	0	0	1
1421004	1	RSV-Associated Outpatient LRI (RT-PCR; LRI: pneumonia, bronchiolitis, wheezing)	22-Oct-09	22-Jan-10	183	0	0	3	0	0	1
1421005	1	RSV ICU Admission (Outpatient: RT-PCT, Other: Any Method)	23-Oct-09	22-Jan-10	236	0	0	3	0	0	1
1421005	1	RSV-Associated Hospitalization (Outpatient: RT-PCT, Other: Any Method)	23-Oct-09	22-Jan-10	236	0	0	3	0	0	1
1421005	1	RSV-Associated Outpatient LRI (RT-PCR; LRI: pneumonia, bronchiolitis, wheezing)	23-Oct-09	22-Jan-10	236	0	0	3	0	0	1
1421006	0	RSV ICU Admission (Outpatient: RT-PCT, Other: Any Method)	26-Oct-09	22-Jan-10	263	0	0	1	1	0	1
1421006	0	RSV-Associated Hospitalization (Outpatient: RT-PCT, Other: Any Method)	26-Oct-09	22-Jan-10	263	0	0	1	1	0	1
1421006	0	RSV-Associated Outpatient LRI (RT-PCR; LRI: pneumonia, bronchiolitis, wheezing)	26-Oct-09	22-Jan-10	263	0	0	1	1	0	1
1421008	1	RSV ICU Admission (Outpatient: RT-PCT, Other: Any Method)	29-Oct-09	22-Jan-10	232	0	0	3	0	0	1
1421008	1	RSV-Associated Hospitalization (Outpatient: RT-PCT, Other: Any Method)	29-Oct-09	22-Jan-10	232	0	0	3	0	0	1
1421008	1	RSV-Associated Outpatient LRI (RT-PCR; LRI: pneumonia, bronchiolitis, wheezing)	29-Oct-09	22-Jan-10	232	0	0	3	0	0	1
1421009	0	RSV ICU Admission (Outpatient: RT-PCT, Other: Any Method)	29-Oct-09	22-Jan-10	218	0	0	4	0	0	1
1421009	0	RSV-Associated Hospitalization (Outpatient: RT-PCT, Other: Any Method)	29-Oct-09	22-Jan-10	218	0	0	4	0	0	1
1421009	0	RSV-Associated Outpatient LRI (RT-PCR; LRI: pneumonia, bronchiolitis, wheezing)	29-Oct-09	22-Jan-10	218	0	0	4	0	0	1
1421010	0	RSV ICU Admission (Outpatient: RT-PCT, Other: Any Method)	2-Nov-09	22-Jan-10	258	0	0	3	0	0	1
1421010	0	RSV-Associated Hospitalization (Outpatient: RT-PCT, Other: Any Method)	2-Nov-09	22-Jan-10	258	0	0	3	0	0	1
1421010	0	RSV-Associated Outpatient LRI (RT-PCR; LRI: pneumonia, bronchiolitis, wheezing)	2-Nov-09	22-Jan-10	258	0	0	3	0	0	1
1421011	1	RSV ICU Admission (Outpatient: RT-PCT, Other: Any Method)	23-Nov-09	22-Jan-10	110	0	0	4	1	0	1
1421011	1	RSV-Associated Hospitalization (Outpatient: RT-PCT, Other: Any Method)	23-Nov-09	22-Jan-10	110	0	0	4	1	0	1
1421011	1	RSV-Associated Outpatient LRI (RT-PCR; LRI: pneumonia, bronchiolitis, wheezing)	23-Nov-09	22-Jan-10	110	0	0	4	1	0	1
1421012	1	RSV ICU Admission (Outpatient: RT-PCT, Other: Any Method)	23-Nov-09	22-Jan-10	110	0	0	4	1	0	1
1421012	1	RSV-Associated Hospitalization (Outpatient: RT-PCT, Other: Any Method)	23-Nov-09	22-Jan-10	110	0	0	4	1	0	1
1421012	1	RSV-Associated Outpatient LRI (RT-PCR; LRI: pneumonia, bronchiolitis, wheezing)	23-Nov-09	22-Jan-10	110	0	0	4	1	0	1
1421013	1	RSV ICU Admission (Outpatient: RT-PCT, Other: Any Method)	2-Dec-09	22-Jan-10	122	0	0	4	0	0	1
1421013	1	RSV-Associated Hospitalization (Outpatient: RT-PCT, Other: Any Method)	2-Dec-09	22-Jan-10	122	0	0	4	0	0	1
1421013	1	RSV-Associated Outpatient LRI (RT-PCR; LRI: pneumonia, bronchiolitis, wheezing)	2-Dec-09	22-Jan-10	122	0	0	4	0	0	1
1421014	0	RSV ICU Admission (Outpatient: RT-PCT, Other: Any Method)	2-Dec-09	22-Jan-10	124	0	0	4	0	0	1
1421014	0	RSV-Associated Hospitalization (Outpatient: RT-PCT, Other: Any Method)	2-Dec-09	22-Jan-10	124	0	0	4	0	0	1
1421014	0	RSV-Associated Outpatient LRI (RT-PCR; LRI: pneumonia, bronchiolitis, wheezing)	2-Dec-09	22-Jan-10	124	0	0	4	0	0	1
1441001	0	RSV ICU Admission (Outpatient: RT-PCT, Other: Any Method)	8-Dec-09	28-Jan-10	68	0	1	4	0	0	1
1441001	0	RSV-Associated Hospitalization (Outpatient: RT-PCT, Other: Any Method)	8-Dec-09	28-Jan-10	68	0	1	4	0	0	1
1441001	0	RSV-Associated Outpatient LRI (RT-PCR; LRI: pneumonia, bronchiolitis, wheezing)	8-Dec-09	28-Jan-10	68	0	1	4	0	0	1
1441002	1	RSV ICU Admission (Outpatient: RT-PCT, Other: Any Method)	8-Dec-09	31-May-10	233	0	1	4	0	0	1
1441002	1	RSV-Associated Hospitalization (Outpatient: RT-PCT, Other: Any Method)	8-Dec-09	31-May-10	233	0	1	4	0	0	1
1441002	1	RSV-Associated Outpatient LRI (RT-PCR; LRI: pneumonia, bronchiolitis, wheezing)	8-Dec-09	31-May-10	233	0	1	4	0	0	1
1441003	1	RSV ICU Admission (Outpatient: RT-PCT, Other: Any Method)	21-Dec-09	31-May-10	166	0	0	4	0	0	1
1441003	1	RSV-Associated Hospitalization (Outpatient: RT-PCT, Other: Any Method)	21-Dec-09	31-May-10	166	0	0	4	0	0	1
1441003	1	RSV-Associated Outpatient LRI (RT-PCR; LRI: pneumonia, bronchiolitis, wheezing)	21-Dec-09	31-May-10	166	0	0	4	0	0	1
1441004	1	RSV ICU Admission (Outpatient: RT-PCT, Other: Any Method)	14-Jan-10	31-May-10	156	0	0	3	0	0	1
1441004	1	RSV-Associated Hospitalization (Outpatient: RT-PCT, Other: Any Method)	14-Jan-10	31-May-10	156	0	0	3	0	0	1
1441004	1	RSV-Associated Outpatient LRI (RT-PCR; LRI: pneumonia, bronchiolitis, wheezing)	14-Jan-10	31-May-10	156	0	0	3	0	0	1
1441100	1	RSV ICU Admission (Outpatient: RT-PCT, Other: Any Method)	18-Oct-10	31-May-11	360	0	0	4	0	0	2
1441100	1	RSV-Associated Hospitalization (Outpatient: RT-PCT, Other: Any Method)	18-Oct-10	31-May-11	360	0	0	4	0	0	2
1441100	1	RSV-Associated Outpatient LRI (RT-PCR; LRI: pneumonia, bronchiolitis, wheezing)	18-Oct-10	31-May-11	360	0	0	4	0	0	2
1441101	0	RSV ICU Admission (Outpatient: RT-PCT, Other: Any Method)	5-Nov-10	31-May-11	265	0	0	4	1	0	2
1441101	0	RSV-Associated Hospitalization (Outpatient: RT-PCT, Other: Any Method)	5-Nov-10	31-May-11	265	0	0	4	1	0	2
1441101	0	RSV-Associated Outpatient LRI (RT-PCR; LRI: pneumonia, bronchiolitis, wheezing)	5-Nov-10	31-May-11	265	0	0	4	1	0	2
1441102	0	RSV ICU Admission (Outpatient: RT-PCT, Other: Any Method)	5-Nov-10	31-May-11	265	0	0	4	1	0	2
1441102	0	RSV-Associated Hospitalization (Outpatient: RT-PCT, Other: Any Method)	5-Nov-10	31-May-11	265	0	0	4	1	0	2
1441102	0	RSV-Associated Outpatient LRI (RT-PCR; LRI: pneumonia, bronchiolitis, wheezing)	5-Nov-10	31-May-11	265	0	0	4	1	0	2
1441103	0	RSV ICU Admission (Outpatient: RT-PCT, Other: Any Method)	8-Nov-10	31-May-11	265	0	0	3	0	0	2
1441103	0	RSV-Associated Hospitalization (Outpatient: RT-PCT, Other: Any Method)	8-Nov-10	31-May-11	265	0	0	3	0	0	2
1441103	0	RSV-Associated Outpatient LRI (RT-PCR; LRI: pneumonia, bronchiolitis, wheezing)	8-Nov-10	31-May-11	265	0	0	3	0	0	2
1441104	1	RSV ICU Admission (Outpatient: RT-PCT, Other: Any Method)	11-Nov-10	31-May-11	236	0	0	4	0	0	2
1441104	1	RSV-Associated Hospitalization (Outpatient: RT-PCT, Other: Any Method)	11-Nov-10	31-May-11	236	0	0	4	0	0	2
1441104	1	RSV-Associated Outpatient LRI (RT-PCR; LRI: pneumonia, bronchiolitis, wheezing)	11-Nov-10	31-May-11	236	0	0	4	0	0	2
1441105	0	RSV ICU Admission (Outpatient: RT-PCT, Other: Any Method)	10-Jan-11	31-May-11	161	0	0	4	0	0	2
1441105	0	RSV-Associated Hospitalization (Outpatient: RT-PCT, Other: Any Method)	10-Jan-11	31-May-11	161	0	0	4	0	0	2
1441105	0	RSV-Associated Outpatient LRI (RT-PCR; LRI: pneumonia, bronchiolitis, wheezing)	10-Jan-11	31-May-11	161	0	0	4	0	0	2
1441106	1	RSV ICU Admission (Outpatient: RT-PCT, Other: Any Method)	11-Jan-11	31-May-11	203	0	0	4	1	0	2
1441106	1	RSV-Associated Hospitalization (Outpatient: RT-PCT, Other: Any Method)	11-Jan-11	31-May-11	203	0	0	4	1	0	2
1441106	1	RSV-Associated Outpatient LRI (RT-PCR; LRI: pneumonia, bronchiolitis, wheezing)	11-Jan-11	31-May-11	203	0	0	4	1	0	2
1441107	1	RSV ICU Admission (Outpatient: RT-PCT, Other: Any Method)	11-Jan-11	31-May-11	203	0	0	4	1	0	2
1441107	1	RSV-Associated Hospitalization (Outpatient: RT-PCT, Other: Any Method)	11-Jan-11	31-May-11	203	0	0	4	1	0	2
1441107	1	RSV-Associated Outpatient LRI (RT-PCR; LRI: pneumonia, bronchiolitis, wheezing)	11-Jan-11	31-May-11	203	0	0	4	1	0	2
1441108	1	RSV ICU Admission (Outpatient: RT-PCT, Other: Any Method)	12-Jan-11	31-May-11	164	0	0	4	0	0	2
1441108	1	RSV-Associated Hospitalization (Outpatient: RT-PCT, Other: Any Method)	12-Jan-11	31-May-11	164	0	0	4	0	0	2
1441108	1	RSV-Associated Outpatient LRI (RT-PCR; LRI: pneumonia, bronchiolitis, wheezing)	12-Jan-11	31-May-11	164	0	0	4	0	0	2
1441109	0	RSV ICU Admission (Outpatient: RT-PCT, Other: Any Method)	14-Jan-11	31-May-11	150	0	0	4	0	0	2
1441109	0	RSV-Associated Hospitalization (Outpatient: RT-PCT, Other: Any Method)	14-Jan-11	31-May-11	150	0	0	4	0	0	2
1441109	0	RSV-Associated Outpatient LRI (RT-PCR; LRI: pneumonia, bronchiolitis, wheezing)	14-Jan-11	31-May-11	150	0	0	4	0	0	2
1441110	0	RSV ICU Admission (Outpatient: RT-PCT, Other: Any Method)	2-Feb-11	31-May-11	151	0	0	4	0	0	2
1441110	0	RSV-Associated Hospitalization (Outpatient: RT-PCT, Other: Any Method)	2-Feb-11	31-May-11	151	0	0	4	0	0	2
1441110	0	RSV-Associated Outpatient LRI (RT-PCR; LRI: pneumonia, bronchiolitis, wheezing)	2-Feb-11	31-May-11	151	0	0	4	0	0	2
1441111	0	RSV ICU Admission (Outpatient: RT-PCT, Other: Any Method)	3-Feb-11	31-May-11	133	0	0	3	1	0	2
1441111	0	RSV-Associated Hospitalization (Outpatient: RT-PCT, Other: Any Method)	3-Feb-11	31-May-11	133	0	0	3	1	0	2
1441111	0	RSV-Associated Outpatient LRI (RT-PCR; LRI: pneumonia, bronchiolitis, wheezing)	3-Feb-11	31-May-11	133	0	0	3	1	0	2
1441112	0	RSV ICU Admission (Outpatient: RT-PCT, Other: Any Method)	3-Feb-11	31-May-11	133	0	0	3	1	0	2
1441112	0	RSV-Associated Hospitalization (Outpatient: RT-PCT, Other: Any Method)	3-Feb-11	31-May-11	133	0	0	3	1	0	2
1441112	0	RSV-Associated Outpatient LRI (RT-PCR; LRI: pneumonia, bronchiolitis, wheezing)	3-Feb-11	31-May-11	133	0	0	3	1	0	2
1441113	0	RSV ICU Admission (Outpatient: RT-PCT, Other: Any Method)	14-Feb-11	31-May-11	126	0	0	3	0	0	2
1441113	0	RSV-Associated Hospitalization (Outpatient: RT-PCT, Other: Any Method)	14-Feb-11	31-May-11	126	0	0	3	0	0	2
1441113	0	RSV-Associated Outpatient LRI (RT-PCR; LRI: pneumonia, bronchiolitis, wheezing)	14-Feb-11	31-May-11	126	0	0	3	0	0	2
1441114	0	RSV ICU Admission (Outpatient: RT-PCT, Other: Any Method)	18-Feb-11	31-May-11	225	0	0	4	0	0	2
1441114	0	RSV-Associated Hospitalization (Outpatient: RT-PCT, Other: Any Method)	18-Feb-11	31-May-11	225	0	0	4	0	0	2
1441114	0	RSV-Associated Outpatient LRI (RT-PCR; LRI: pneumonia, bronchiolitis, wheezing)	18-Feb-11	31-May-11	225	0	0	4	0	0	2
1448100	0	RSV ICU Admission (Outpatient: RT-PCT, Other: Any Method)	19-Nov-10	31-May-11	197	0	0	3	1	0	2
1448100	0	RSV-Associated Hospitalization (Outpatient: RT-PCT, Other: Any Method)	19-Nov-10	31-May-11	197	0	0	3	1	0	2
1448100	0	RSV-Associated Outpatient LRI (RT-PCR; LRI: pneumonia, bronchiolitis, wheezing)	19-Nov-10	22-Mar-11	127	0	0	3	1	1	2
1448101	0	RSV ICU Admission (Outpatient: RT-PCT, Other: Any Method)	19-Nov-10	31-May-11	197	0	0	3	1	0	2
1448101	0	RSV-Associated Hospitalization (Outpatient: RT-PCT, Other: Any Method)	19-Nov-10	31-May-11	197	0	0	3	1	0	2
1448101	0	RSV-Associated Outpatient LRI (RT-PCR; LRI: pneumonia, bronchiolitis, wheezing)	19-Nov-10	22-Mar-11	127	0	0	3	1	1	2
1448102	0	RSV ICU Admission (Outpatient: RT-PCT, Other: Any Method)	15-Dec-10	31-May-11	344	0	1	4	1	0	2
1448102	0	RSV-Associated Hospitalization (Outpatient: RT-PCT, Other: Any Method)	15-Dec-10	31-May-11	344	0	1	4	1	0	2
1448102	0	RSV-Associated Outpatient LRI (RT-PCR; LRI: pneumonia, bronchiolitis, wheezing)	15-Dec-10	31-May-11	344	0	1	4	1	0	2
1448103	0	RSV ICU Admission (Outpatient: RT-PCT, Other: Any Method)	15-Dec-10	31-May-11	344	0	1	4	1	0	2
1448103	0	RSV-Associated Hospitalization (Outpatient: RT-PCT, Other: Any Method)	15-Dec-10	31-May-11	344	0	1	4	1	0	2
1448103	0	RSV-Associated Outpatient LRI (RT-PCR; LRI: pneumonia, bronchiolitis, wheezing)	15-Dec-10	31-May-11	344	0	1	4	1	0	2
1448104	1	RSV ICU Admission (Outpatient: RT-PCT, Other: Any Method)	14-Feb-11	31-May-11	224	0	0	4	0	0	2
1448104	1	RSV-Associated Hospitalization (Outpatient: RT-PCT, Other: Any Method)	14-Feb-11	31-May-11	224	0	0	4	0	0	2
1448104	1	RSV-Associated Outpatient LRI (RT-PCR; LRI: pneumonia, bronchiolitis, wheezing)	14-Feb-11	31-May-11	224	0	0	4	0	0	2
1451100	0	RSV ICU Admission (Outpatient: RT-PCT, Other: Any Method)	9-Sep-10	31-May-11	302	0	0	4	1	0	2
1451100	0	RSV-Associated Hospitalization (Outpatient: RT-PCT, Other: Any Method)	9-Sep-10	31-May-11	302	0	0	4	1	0	2
1451100	0	RSV-Associated Outpatient LRI (RT-PCR; LRI: pneumonia, bronchiolitis, wheezing)	9-Sep-10	31-May-11	302	0	0	4	1	0	2
1451101	0	RSV ICU Admission (Outpatient: RT-PCT, Other: Any Method)	15-Sep-10	31-May-11	279	0	0	4	0	0	2
1451101	0	RSV-Associated Hospitalization (Outpatient: RT-PCT, Other: Any Method)	15-Sep-10	31-May-11	279	0	0	4	0	0	2
1451101	0	RSV-Associated Outpatient LRI (RT-PCR; LRI: pneumonia, bronchiolitis, wheezing)	15-Sep-10	31-May-11	279	0	0	4	0	0	2
1451102	0	RSV ICU Admission (Outpatient: RT-PCT, Other: Any Method)	19-Oct-10	31-May-11	244	0	0	4	0	0	2
1451102	0	RSV-Associated Hospitalization (Outpatient: RT-PCT, Other: Any Method)	19-Oct-10	31-May-11	244	0	0	4	0	0	2
1451102	0	RSV-Associated Outpatient LRI (RT-PCR; LRI: pneumonia, bronchiolitis, wheezing)	19-Oct-10	31-May-11	244	0	0	4	0	0	2
1451103	0	RSV ICU Admission (Outpatient: RT-PCT, Other: Any Method)	25-Oct-10	31-May-11	265	0	0	2	0	0	2
1451103	0	RSV-Associated Hospitalization (Outpatient: RT-PCT, Other: Any Method)	25-Oct-10	31-May-11	265	0	0	2	0	0	2
1451103	0	RSV-Associated Outpatient LRI (RT-PCR; LRI: pneumonia, bronchiolitis, wheezing)	25-Oct-10	31-May-11	265	0	0	2	0	0	2
1451105	0	RSV ICU Admission (Outpatient: RT-PCT, Other: Any Method)	18-Nov-10	3-Feb-11	98	0	0	3	1	0	2
1451105	0	RSV-Associated Hospitalization (Outpatient: RT-PCT, Other: Any Method)	18-Nov-10	3-Feb-11	98	0	0	3	1	0	2
1451105	0	RSV-Associated Outpatient LRI (RT-PCR; LRI: pneumonia, bronchiolitis, wheezing)	18-Nov-10	3-Feb-11	98	0	0	3	1	0	2
1451106	1	RSV ICU Admission (Outpatient: RT-PCT, Other: Any Method)	30-Nov-10	31-May-11	340	0	0	1	0	0	2
1451106	1	RSV-Associated Hospitalization (Outpatient: RT-PCT, Other: Any Method)	30-Nov-10	31-May-11	340	0	0	1	0	0	2
1451106	1	RSV-Associated Outpatient LRI (RT-PCR; LRI: pneumonia, bronchiolitis, wheezing)	30-Nov-10	31-May-11	340	0	0	1	0	0	2
1451107	1	RSV ICU Admission (Outpatient: RT-PCT, Other: Any Method)	20-Dec-10	23-Mar-11	251	0	1	4	0	0	2
1451107	1	RSV-Associated Hospitalization (Outpatient: RT-PCT, Other: Any Method)	20-Dec-10	23-Mar-11	251	0	1	4	0	0	2
1451107	1	RSV-Associated Outpatient LRI (RT-PCR; LRI: pneumonia, bronchiolitis, wheezing)	20-Dec-10	21-Dec-10	159	0	1	4	0	1	2
1451108	1	RSV ICU Admission (Outpatient: RT-PCT, Other: Any Method)	3-Jan-11	21-Apr-11	124	0	0	3	0	0	2
1451108	1	RSV-Associated Hospitalization (Outpatient: RT-PCT, Other: Any Method)	3-Jan-11	21-Apr-11	124	0	0	3	0	0	2
1451108	1	RSV-Associated Outpatient LRI (RT-PCR; LRI: pneumonia, bronchiolitis, wheezing)	3-Jan-11	21-Apr-11	124	0	0	3	0	0	2
1451109	0	RSV ICU Admission (Outpatient: RT-PCT, Other: Any Method)	3-Jan-11	31-May-11	191	0	0	3	0	0	2
1451109	0	RSV-Associated Hospitalization (Outpatient: RT-PCT, Other: Any Method)	3-Jan-11	31-May-11	191	0	0	3	0	0	2
1451109	0	RSV-Associated Outpatient LRI (RT-PCR; LRI: pneumonia, bronchiolitis, wheezing)	3-Jan-11	31-May-11	191	0	0	3	0	0	2
1451110	0	RSV ICU Admission (Outpatient: RT-PCT, Other: Any Method)	11-Jan-11	31-May-11	164	0	0	4	0	0	2
1451110	0	RSV-Associated Hospitalization (Outpatient: RT-PCT, Other: Any Method)	11-Jan-11	5-Mar-11	77	0	0	4	0	1	2
1451110	0	RSV-Associated Outpatient LRI (RT-PCR; LRI: pneumonia, bronchiolitis, wheezing)	11-Jan-11	31-May-11	164	0	0	4	0	0	2
1451111	1	RSV ICU Admission (Outpatient: RT-PCT, Other: Any Method)	28-Jan-11	31-May-11	131	0	0	4	0	0	2
1451111	1	RSV-Associated Hospitalization (Outpatient: RT-PCT, Other: Any Method)	28-Jan-11	31-May-11	131	0	0	4	0	0	2
1451111	1	RSV-Associated Outpatient LRI (RT-PCR; LRI: pneumonia, bronchiolitis, wheezing)	28-Jan-11	31-May-11	131	0	0	4	0	0	2
1451112	1	RSV ICU Admission (Outpatient: RT-PCT, Other: Any Method)	28-Feb-11	31-May-11	117	0	0	2	0	0	2
1451112	1	RSV-Associated Hospitalization (Outpatient: RT-PCT, Other: Any Method)	28-Feb-11	31-May-11	117	0	0	2	0	0	2
1451112	1	RSV-Associated Outpatient LRI (RT-PCR; LRI: pneumonia, bronchiolitis, wheezing)	28-Feb-11	31-May-11	117	0	0	2	0	0	2
1452001	1	RSV ICU Admission (Outpatient: RT-PCT, Other: Any Method)	11-Jan-10	31-May-10	204	0	0	4	0	0	1
1452001	1	RSV-Associated Hospitalization (Outpatient: RT-PCT, Other: Any Method)	11-Jan-10	31-May-10	204	0	0	4	0	0	1
1452001	1	RSV-Associated Outpatient LRI (RT-PCR; LRI: pneumonia, bronchiolitis, wheezing)	11-Jan-10	31-May-10	204	0	0	4	0	0	1
1452002	0	RSV ICU Admission (Outpatient: RT-PCT, Other: Any Method)	16-Feb-10	31-May-10	145	0	0	2	0	0	1
1452002	0	RSV-Associated Hospitalization (Outpatient: RT-PCT, Other: Any Method)	16-Feb-10	31-May-10	145	0	0	2	0	0	1
1452002	0	RSV-Associated Outpatient LRI (RT-PCR; LRI: pneumonia, bronchiolitis, wheezing)	16-Feb-10	31-May-10	145	0	0	2	0	0	1
1452003	0	RSV ICU Admission (Outpatient: RT-PCT, Other: Any Method)	18-Feb-10	31-May-10	121	0	0	4	0	0	1
1452003	0	RSV-Associated Hospitalization (Outpatient: RT-PCT, Other: Any Method)	18-Feb-10	31-May-10	121	0	0	4	0	0	1
1452003	0	RSV-Associated Outpatient LRI (RT-PCR; LRI: pneumonia, bronchiolitis, wheezing)	18-Feb-10	31-May-10	121	0	0	4	0	0	1
1452101	1	RSV ICU Admission (Outpatient: RT-PCT, Other: Any Method)	16-Sep-10	31-May-11	381	0	0	2	1	0	2
1452101	1	RSV-Associated Hospitalization (Outpatient: RT-PCT, Other: Any Method)	16-Sep-10	31-May-11	381	0	0	2	1	0	2
1452101	1	RSV-Associated Outpatient LRI (RT-PCR; LRI: pneumonia, bronchiolitis, wheezing)	16-Sep-10	31-May-11	381	0	0	2	1	0	2
1452102	1	RSV ICU Admission (Outpatient: RT-PCT, Other: Any Method)	16-Sep-10	31-May-11	381	0	0	2	1	0	2
1452102	1	RSV-Associated Hospitalization (Outpatient: RT-PCT, Other: Any Method)	16-Sep-10	31-May-11	381	0	0	2	1	0	2
1452102	1	RSV-Associated Outpatient LRI (RT-PCR; LRI: pneumonia, bronchiolitis, wheezing)	16-Sep-10	31-May-11	381	0	0	2	1	0	2
1452103	1	RSV ICU Admission (Outpatient: RT-PCT, Other: Any Method)	17-Sep-10	31-May-11	383	0	0	1	1	0	2
1452103	1	RSV-Associated Hospitalization (Outpatient: RT-PCT, Other: Any Method)	17-Sep-10	31-May-11	383	0	0	1	1	0	2
1452103	1	RSV-Associated Outpatient LRI (RT-PCR; LRI: pneumonia, bronchiolitis, wheezing)	17-Sep-10	31-May-11	383	0	0	1	1	0	2
1452104	1	RSV ICU Admission (Outpatient: RT-PCT, Other: Any Method)	17-Sep-10	31-May-11	383	0	0	1	1	0	2
1452104	1	RSV-Associated Hospitalization (Outpatient: RT-PCT, Other: Any Method)	17-Sep-10	31-May-11	383	0	0	1	1	0	2
1452104	1	RSV-Associated Outpatient LRI (RT-PCR; LRI: pneumonia, bronchiolitis, wheezing)	17-Sep-10	31-May-11	383	0	0	1	1	0	2
1452105	0	RSV ICU Admission (Outpatient: RT-PCT, Other: Any Method)	4-Oct-10	31-May-11	274	0	0	2	0	0	2
1452105	0	RSV-Associated Hospitalization (Outpatient: RT-PCT, Other: Any Method)	4-Oct-10	31-May-11	274	0	0	2	0	0	2
1452105	0	RSV-Associated Outpatient LRI (RT-PCR; LRI: pneumonia, bronchiolitis, wheezing)	4-Oct-10	31-May-11	274	0	0	2	0	0	2
1452106	0	RSV ICU Admission (Outpatient: RT-PCT, Other: Any Method)	6-Oct-10	31-May-11	302	0	0	3	1	0	2
1452106	0	RSV-Associated Hospitalization (Outpatient: RT-PCT, Other: Any Method)	6-Oct-10	31-May-11	302	0	0	3	1	0	2
1452106	0	RSV-Associated Outpatient LRI (RT-PCR; LRI: pneumonia, bronchiolitis, wheezing)	6-Oct-10	31-May-11	302	0	0	3	1	0	2
1452107	0	RSV ICU Admission (Outpatient: RT-PCT, Other: Any Method)	6-Oct-10	31-May-11	302	0	0	3	1	0	2
1452107	0	RSV-Associated Hospitalization (Outpatient: RT-PCT, Other: Any Method)	6-Oct-10	31-May-11	302	0	0	3	1	0	2
1452107	0	RSV-Associated Outpatient LRI (RT-PCR; LRI: pneumonia, bronchiolitis, wheezing)	6-Oct-10	31-May-11	302	0	0	3	1	0	2
1452108	1	RSV ICU Admission (Outpatient: RT-PCT, Other: Any Method)	12-Oct-10	31-May-11	353	1	0	3	0	0	2
1452108	1	RSV-Associated Hospitalization (Outpatient: RT-PCT, Other: Any Method)	12-Oct-10	31-May-11	353	1	0	3	0	0	2
1452108	1	RSV-Associated Outpatient LRI (RT-PCR; LRI: pneumonia, bronchiolitis, wheezing)	12-Oct-10	31-May-11	353	1	0	3	0	0	2
1452109	0	RSV ICU Admission (Outpatient: RT-PCT, Other: Any Method)	14-Dec-10	31-May-11	236	0	0	4	1	0	2
1452109	0	RSV-Associated Hospitalization (Outpatient: RT-PCT, Other: Any Method)	14-Dec-10	31-May-11	236	0	0	4	1	0	2
1452109	0	RSV-Associated Outpatient LRI (RT-PCR; LRI: pneumonia, bronchiolitis, wheezing)	14-Dec-10	31-May-11	236	0	0	4	1	0	2
1452110	0	RSV ICU Admission (Outpatient: RT-PCT, Other: Any Method)	14-Dec-10	31-May-11	236	0	0	4	1	0	2
1452110	0	RSV-Associated Hospitalization (Outpatient: RT-PCT, Other: Any Method)	14-Dec-10	31-May-11	236	0	0	4	1	0	2
1452110	0	RSV-Associated Outpatient LRI (RT-PCR; LRI: pneumonia, bronchiolitis, wheezing)	14-Dec-10	15-Feb-11	131	0	0	4	1	1	2
1452111	0	RSV ICU Admission (Outpatient: RT-PCT, Other: Any Method)	15-Dec-10	31-May-11	194	1	0	3	0	0	2
1452111	0	RSV-Associated Hospitalization (Outpatient: RT-PCT, Other: Any Method)	15-Dec-10	31-May-11	194	1	0	3	0	0	2
1452111	0	RSV-Associated Outpatient LRI (RT-PCR; LRI: pneumonia, bronchiolitis, wheezing)	15-Dec-10	31-May-11	194	1	0	3	0	0	2
1452112	0	RSV ICU Admission (Outpatient: RT-PCT, Other: Any Method)	4-Jan-11	31-May-11	209	0	0	4	0	0	2
1452112	0	RSV-Associated Hospitalization (Outpatient: RT-PCT, Other: Any Method)	4-Jan-11	31-May-11	209	0	0	4	0	0	2
1452112	0	RSV-Associated Outpatient LRI (RT-PCR; LRI: pneumonia, bronchiolitis, wheezing)	4-Jan-11	31-May-11	209	0	0	4	0	0	2
1452113	0	RSV ICU Admission (Outpatient: RT-PCT, Other: Any Method)	21-Feb-11	31-May-11	155	0	0	2	0	0	2
1452113	0	RSV-Associated Hospitalization (Outpatient: RT-PCT, Other: Any Method)	21-Feb-11	31-May-11	155	0	0	2	0	0	2
1452113	0	RSV-Associated Outpatient LRI (RT-PCR; LRI: pneumonia, bronchiolitis, wheezing)	21-Feb-11	31-May-11	155	0	0	2	0	0	2
1452114	0	RSV ICU Admission (Outpatient: RT-PCT, Other: Any Method)	21-Feb-11	31-May-11	156	0	0	2	0	0	2
1452114	0	RSV-Associated Hospitalization (Outpatient: RT-PCT, Other: Any Method)	21-Feb-11	31-May-11	156	0	0	2	0	0	2
1452114	0	RSV-Associated Outpatient LRI (RT-PCR; LRI: pneumonia, bronchiolitis, wheezing)	21-Feb-11	31-May-11	156	0	0	2	0	0	2
1457100	1	RSV ICU Admission (Outpatient: RT-PCT, Other: Any Method)	3-Sep-10	31-May-11	373	0	0	1	0	0	2
1457100	1	RSV-Associated Hospitalization (Outpatient: RT-PCT, Other: Any Method)	3-Sep-10	31-May-11	373	0	0	1	0	0	2
1457100	1	RSV-Associated Outpatient LRI (RT-PCR; LRI: pneumonia, bronchiolitis, wheezing)	3-Sep-10	31-May-11	373	0	0	1	0	0	2
1457101	1	RSV ICU Admission (Outpatient: RT-PCT, Other: Any Method)	13-Sep-10	31-May-11	339	0	0	4	0	0	2
1457101	1	RSV-Associated Hospitalization (Outpatient: RT-PCT, Other: Any Method)	13-Sep-10	31-May-11	339	0	0	4	0	0	2
1457101	1	RSV-Associated Outpatient LRI (RT-PCR; LRI: pneumonia, bronchiolitis, wheezing)	13-Sep-10	31-May-11	339	0	0	4	0	0	2
1457102	1	RSV ICU Admission (Outpatient: RT-PCT, Other: Any Method)	20-Sep-10	31-May-11	272	0	0	4	1	0	2
1457102	1	RSV-Associated Hospitalization (Outpatient: RT-PCT, Other: Any Method)	20-Sep-10	31-May-11	272	0	0	4	1	0	2
1457102	1	RSV-Associated Outpatient LRI (RT-PCR; LRI: pneumonia, bronchiolitis, wheezing)	20-Sep-10	31-May-11	272	0	0	4	1	0	2
1457103	1	RSV ICU Admission (Outpatient: RT-PCT, Other: Any Method)	20-Sep-10	31-May-11	272	0	0	4	1	0	2
1457103	1	RSV-Associated Hospitalization (Outpatient: RT-PCT, Other: Any Method)	20-Sep-10	31-May-11	272	0	0	4	1	0	2
1457103	1	RSV-Associated Outpatient LRI (RT-PCR; LRI: pneumonia, bronchiolitis, wheezing)	20-Sep-10	31-May-11	272	0	0	4	1	0	2
1457104	0	RSV ICU Admission (Outpatient: RT-PCT, Other: Any Method)	19-Oct-10	31-May-11	350	0	0	2	0	0	2
1457104	0	RSV-Associated Hospitalization (Outpatient: RT-PCT, Other: Any Method)	19-Oct-10	31-May-11	350	0	0	2	0	0	2
1457104	0	RSV-Associated Outpatient LRI (RT-PCR; LRI: pneumonia, bronchiolitis, wheezing)	19-Oct-10	31-May-11	350	0	0	2	0	0	2
1457105	1	RSV ICU Admission (Outpatient: RT-PCT, Other: Any Method)	3-Dec-10	31-May-11	295	1	0	1	0	0	2
1457105	1	RSV-Associated Hospitalization (Outpatient: RT-PCT, Other: Any Method)	3-Dec-10	31-May-11	295	1	0	1	0	0	2
1457105	1	RSV-Associated Outpatient LRI (RT-PCR; LRI: pneumonia, bronchiolitis, wheezing)	3-Dec-10	31-May-11	295	1	0	1	0	0	2
1457106	1	RSV ICU Admission (Outpatient: RT-PCT, Other: Any Method)	26-Nov-10	31-May-11	377	0	1	4	0	0	2
1457106	1	RSV-Associated Hospitalization (Outpatient: RT-PCT, Other: Any Method)	26-Nov-10	31-May-11	377	0	1	4	0	0	2
1457106	1	RSV-Associated Outpatient LRI (RT-PCR; LRI: pneumonia, bronchiolitis, wheezing)	26-Nov-10	31-May-11	377	0	1	4	0	0	2
1457107	0	RSV ICU Admission (Outpatient: RT-PCT, Other: Any Method)	22-Feb-11	31-May-11	191	0	0	1	0	0	2
1457107	0	RSV-Associated Hospitalization (Outpatient: RT-PCT, Other: Any Method)	22-Feb-11	31-May-11	191	0	0	1	0	0	2
1457107	0	RSV-Associated Outpatient LRI (RT-PCR; LRI: pneumonia, bronchiolitis, wheezing)	22-Feb-11	31-May-11	191	0	0	1	0	0	2
1474100	1	RSV ICU Admission (Outpatient: RT-PCT, Other: Any Method)	2-Nov-10	31-May-11	291	1	0	4	1	0	2
1474100	1	RSV-Associated Hospitalization (Outpatient: RT-PCT, Other: Any Method)	2-Nov-10	31-May-11	291	1	0	4	1	0	2
1474100	1	RSV-Associated Outpatient LRI (RT-PCR; LRI: pneumonia, bronchiolitis, wheezing)	2-Nov-10	31-May-11	291	1	0	4	1	0	2
1474101	1	RSV ICU Admission (Outpatient: RT-PCT, Other: Any Method)	2-Nov-10	31-May-11	291	1	0	4	1	0	2
1474101	1	RSV-Associated Hospitalization (Outpatient: RT-PCT, Other: Any Method)	2-Nov-10	31-May-11	291	1	0	4	1	0	2
1474101	1	RSV-Associated Outpatient LRI (RT-PCR; LRI: pneumonia, bronchiolitis, wheezing)	2-Nov-10	31-May-11	291	1	0	4	1	0	2
1474102	1	RSV ICU Admission (Outpatient: RT-PCT, Other: Any Method)	14-Dec-10	31-May-11	354	0	0	3	1	0	2
1474102	1	RSV-Associated Hospitalization (Outpatient: RT-PCT, Other: Any Method)	14-Dec-10	31-May-11	354	0	0	3	1	0	2
1474102	1	RSV-Associated Outpatient LRI (RT-PCR; LRI: pneumonia, bronchiolitis, wheezing)	14-Dec-10	31-May-11	354	0	0	3	1	0	2
1474103	1	RSV ICU Admission (Outpatient: RT-PCT, Other: Any Method)	14-Dec-10	31-May-11	354	0	0	3	1	0	2
1474103	1	RSV-Associated Hospitalization (Outpatient: RT-PCT, Other: Any Method)	14-Dec-10	31-May-11	354	0	0	3	1	0	2
1474103	1	RSV-Associated Outpatient LRI (RT-PCR; LRI: pneumonia, bronchiolitis, wheezing)	14-Dec-10	31-May-11	354	0	0	3	1	0	2
1495100	0	RSV ICU Admission (Outpatient: RT-PCT, Other: Any Method)	22-Nov-10	12-May-11	212	0	0	3	0	0	2
1495100	0	RSV-Associated Hospitalization (Outpatient: RT-PCT, Other: Any Method)	22-Nov-10	12-May-11	212	0	0	3	0	0	2
1495100	0	RSV-Associated Outpatient LRI (RT-PCR; LRI: pneumonia, bronchiolitis, wheezing)	22-Nov-10	12-May-11	212	0	0	3	0	0	2
1495101	0	RSV ICU Admission (Outpatient: RT-PCT, Other: Any Method)	30-Nov-10	31-May-11	198	0	0	3	0	0	2
1495101	0	RSV-Associated Hospitalization (Outpatient: RT-PCT, Other: Any Method)	30-Nov-10	31-May-11	198	0	0	3	0	0	2
1495101	0	RSV-Associated Outpatient LRI (RT-PCR; LRI: pneumonia, bronchiolitis, wheezing)	30-Nov-10	31-May-11	198	0	0	3	0	0	2
1505001	1	RSV ICU Admission (Outpatient: RT-PCT, Other: Any Method)	14-Jan-10	31-May-10	265	0	0	4	0	0	1
1505001	1	RSV-Associated Hospitalization (Outpatient: RT-PCT, Other: Any Method)	14-Jan-10	31-May-10	265	0	0	4	0	0	1
1505001	1	RSV-Associated Outpatient LRI (RT-PCR; LRI: pneumonia, bronchiolitis, wheezing)	14-Jan-10	4-Feb-10	149	0	0	4	0	1	1
1505002	0	RSV ICU Admission (Outpatient: RT-PCT, Other: Any Method)	26-Jan-10	31-May-10	260	0	0	1	0	0	1
1505002	0	RSV-Associated Hospitalization (Outpatient: RT-PCT, Other: Any Method)	26-Jan-10	31-May-10	260	0	0	1	0	0	1
1505002	0	RSV-Associated Outpatient LRI (RT-PCR; LRI: pneumonia, bronchiolitis, wheezing)	26-Jan-10	31-May-10	260	0	0	1	0	0	1
1505003	0	RSV ICU Admission (Outpatient: RT-PCT, Other: Any Method)	1-Feb-10	31-May-10	153	0	0	2	0	0	1
1505003	0	RSV-Associated Hospitalization (Outpatient: RT-PCT, Other: Any Method)	1-Feb-10	31-May-10	153	0	0	2	0	0	1
1505003	0	RSV-Associated Outpatient LRI (RT-PCR; LRI: pneumonia, bronchiolitis, wheezing)	1-Feb-10	31-May-10	153	0	0	2	0	0	1
1505004	0	RSV ICU Admission (Outpatient: RT-PCT, Other: Any Method)	22-Feb-10	31-May-10	228	0	0	1	0	0	1
1505004	0	RSV-Associated Hospitalization (Outpatient: RT-PCT, Other: Any Method)	22-Feb-10	31-May-10	228	0	0	1	0	0	1
1505004	0	RSV-Associated Outpatient LRI (RT-PCR; LRI: pneumonia, bronchiolitis, wheezing)	22-Feb-10	31-May-10	228	0	0	1	0	0	1
1505005	0	RSV ICU Admission (Outpatient: RT-PCT, Other: Any Method)	23-Feb-10	31-May-10	235	1	0	4	0	0	1
1505005	0	RSV-Associated Hospitalization (Outpatient: RT-PCT, Other: Any Method)	23-Feb-10	31-May-10	235	1	0	4	0	0	1
1505005	0	RSV-Associated Outpatient LRI (RT-PCR; LRI: pneumonia, bronchiolitis, wheezing)	23-Feb-10	31-May-10	235	1	0	4	0	0	1
1505100	1	RSV ICU Admission (Outpatient: RT-PCT, Other: Any Method)	28-Sep-10	31-May-11	311	1	0	1	0	0	2
1505100	1	RSV-Associated Hospitalization (Outpatient: RT-PCT, Other: Any Method)	28-Sep-10	31-May-11	311	1	0	1	0	0	2
1505100	1	RSV-Associated Outpatient LRI (RT-PCR; LRI: pneumonia, bronchiolitis, wheezing)	28-Sep-10	31-May-11	311	1	0	1	0	0	2
1505101	1	RSV ICU Admission (Outpatient: RT-PCT, Other: Any Method)	28-Sep-10	31-May-11	310	0	1	3	0	0	2
1505101	1	RSV-Associated Hospitalization (Outpatient: RT-PCT, Other: Any Method)	28-Sep-10	31-May-11	310	0	1	3	0	0	2
1505101	1	RSV-Associated Outpatient LRI (RT-PCR; LRI: pneumonia, bronchiolitis, wheezing)	28-Sep-10	31-May-11	310	0	1	3	0	0	2
1505102	0	RSV ICU Admission (Outpatient: RT-PCT, Other: Any Method)	30-Sep-10	31-May-11	368	0	0	3	0	0	2
1505102	0	RSV-Associated Hospitalization (Outpatient: RT-PCT, Other: Any Method)	30-Sep-10	31-May-11	368	0	0	3	0	0	2
1505102	0	RSV-Associated Outpatient LRI (RT-PCR; LRI: pneumonia, bronchiolitis, wheezing)	30-Sep-10	31-May-11	368	0	0	3	0	0	2
1505103	1	RSV ICU Admission (Outpatient: RT-PCT, Other: Any Method)	1-Oct-10	31-May-11	363	0	0	4	0	0	2
1505103	1	RSV-Associated Hospitalization (Outpatient: RT-PCT, Other: Any Method)	1-Oct-10	31-May-11	363	0	0	4	0	0	2
1505103	1	RSV-Associated Outpatient LRI (RT-PCR; LRI: pneumonia, bronchiolitis, wheezing)	1-Oct-10	31-May-11	363	0	0	4	0	0	2
1505104	0	RSV ICU Admission (Outpatient: RT-PCT, Other: Any Method)	5-Nov-10	31-May-11	266	0	0	3	1	0	2
1505104	0	RSV-Associated Hospitalization (Outpatient: RT-PCT, Other: Any Method)	5-Nov-10	31-May-11	266	0	0	3	1	0	2
1505104	0	RSV-Associated Outpatient LRI (RT-PCR; LRI: pneumonia, bronchiolitis, wheezing)	5-Nov-10	31-May-11	266	0	0	3	1	0	2
1505105	0	RSV ICU Admission (Outpatient: RT-PCT, Other: Any Method)	5-Nov-10	31-May-11	266	0	1	3	1	0	2
1505105	0	RSV-Associated Hospitalization (Outpatient: RT-PCT, Other: Any Method)	5-Nov-10	31-May-11	266	0	1	3	1	0	2
1505105	0	RSV-Associated Outpatient LRI (RT-PCR; LRI: pneumonia, bronchiolitis, wheezing)	5-Nov-10	31-May-11	266	0	1	3	1	0	2
1509100	0	RSV ICU Admission (Outpatient: RT-PCT, Other: Any Method)	4-Jan-11	31-May-11	214	0	0	4	1	0	2
1509100	0	RSV-Associated Hospitalization (Outpatient: RT-PCT, Other: Any Method)	4-Jan-11	31-May-11	214	0	0	4	1	0	2
1509100	0	RSV-Associated Outpatient LRI (RT-PCR; LRI: pneumonia, bronchiolitis, wheezing)	4-Jan-11	31-May-11	214	0	0	4	1	0	2
1509101	0	RSV ICU Admission (Outpatient: RT-PCT, Other: Any Method)	4-Jan-11	31-May-11	214	0	0	4	1	0	2
1509101	0	RSV-Associated Hospitalization (Outpatient: RT-PCT, Other: Any Method)	4-Jan-11	31-May-11	214	0	0	4	1	0	2
1509101	0	RSV-Associated Outpatient LRI (RT-PCR; LRI: pneumonia, bronchiolitis, wheezing)	4-Jan-11	31-May-11	214	0	0	4	1	0	2
1510100	1	RSV ICU Admission (Outpatient: RT-PCT, Other: Any Method)	9-Nov-10	31-May-11	327	0	0	1	0	0	2
1510100	1	RSV-Associated Hospitalization (Outpatient: RT-PCT, Other: Any Method)	9-Nov-10	31-May-11	327	0	0	1	0	0	2
1510100	1	RSV-Associated Outpatient LRI (RT-PCR; LRI: pneumonia, bronchiolitis, wheezing)	9-Nov-10	31-May-11	327	0	0	1	0	0	2
1510101	0	RSV ICU Admission (Outpatient: RT-PCT, Other: Any Method)	2-Dec-10	31-May-11	383	0	0	4	1	0	2
1510101	0	RSV-Associated Hospitalization (Outpatient: RT-PCT, Other: Any Method)	2-Dec-10	31-May-11	383	0	0	4	1	0	2
1510101	0	RSV-Associated Outpatient LRI (RT-PCR; LRI: pneumonia, bronchiolitis, wheezing)	2-Dec-10	31-May-11	383	0	0	4	1	0	2
1510102	1	RSV ICU Admission (Outpatient: RT-PCT, Other: Any Method)	2-Dec-10	31-May-11	383	0	0	4	0	0	2
1510102	1	RSV-Associated Hospitalization (Outpatient: RT-PCT, Other: Any Method)	2-Dec-10	31-May-11	383	0	0	4	0	0	2
1510102	1	RSV-Associated Outpatient LRI (RT-PCR; LRI: pneumonia, bronchiolitis, wheezing)	2-Dec-10	31-May-11	383	0	0	4	0	0	2
1510103	1	RSV ICU Admission (Outpatient: RT-PCT, Other: Any Method)	6-Dec-10	31-May-11	308	0	0	4	0	0	2
1510103	1	RSV-Associated Hospitalization (Outpatient: RT-PCT, Other: Any Method)	6-Dec-10	31-May-11	308	0	0	4	0	0	2
1510103	1	RSV-Associated Outpatient LRI (RT-PCR; LRI: pneumonia, bronchiolitis, wheezing)	6-Dec-10	31-May-11	308	0	0	4	0	0	2
1510104	0	RSV ICU Admission (Outpatient: RT-PCT, Other: Any Method)	16-Dec-10	31-May-11	232	0	0	4	1	0	2
1510104	0	RSV-Associated Hospitalization (Outpatient: RT-PCT, Other: Any Method)	16-Dec-10	31-May-11	232	0	0	4	1	0	2
1510104	0	RSV-Associated Outpatient LRI (RT-PCR; LRI: pneumonia, bronchiolitis, wheezing)	16-Dec-10	31-May-11	232	0	0	4	1	0	2
1510105	0	RSV ICU Admission (Outpatient: RT-PCT, Other: Any Method)	16-Dec-10	31-May-11	232	0	0	4	1	0	2
1510105	0	RSV-Associated Hospitalization (Outpatient: RT-PCT, Other: Any Method)	16-Dec-10	31-May-11	232	0	0	4	1	0	2
1510105	0	RSV-Associated Outpatient LRI (RT-PCR; LRI: pneumonia, bronchiolitis, wheezing)	16-Dec-10	31-May-11	232	0	0	4	1	0	2
1529100	0	RSV ICU Admission (Outpatient: RT-PCT, Other: Any Method)	16-Nov-10	31-May-11	241	0	0	2	0	0	2
1529100	0	RSV-Associated Hospitalization (Outpatient: RT-PCT, Other: Any Method)	16-Nov-10	31-May-11	241	0	0	2	0	0	2
1529100	0	RSV-Associated Outpatient LRI (RT-PCR; LRI: pneumonia, bronchiolitis, wheezing)	16-Nov-10	11-Feb-11	132	0	0	2	0	1	2
1529101	0	RSV ICU Admission (Outpatient: RT-PCT, Other: Any Method)	24-Nov-10	31-May-11	227	0	0	3	0	0	2
1529101	0	RSV-Associated Hospitalization (Outpatient: RT-PCT, Other: Any Method)	24-Nov-10	31-May-11	227	0	0	3	0	0	2
1529101	0	RSV-Associated Outpatient LRI (RT-PCR; LRI: pneumonia, bronchiolitis, wheezing)	24-Nov-10	31-May-11	227	0	0	3	0	0	2
1529102	1	RSV ICU Admission (Outpatient: RT-PCT, Other: Any Method)	29-Nov-10	31-May-11	197	0	0	4	0	0	2
1529102	1	RSV-Associated Hospitalization (Outpatient: RT-PCT, Other: Any Method)	29-Nov-10	31-May-11	197	0	0	4	0	0	2
1529102	1	RSV-Associated Outpatient LRI (RT-PCR; LRI: pneumonia, bronchiolitis, wheezing)	29-Nov-10	17-Jan-11	63	0	0	4	0	1	2
1529103	0	RSV ICU Admission (Outpatient: RT-PCT, Other: Any Method)	6-Dec-10	31-May-11	362	0	0	1	0	0	2
1529103	0	RSV-Associated Hospitalization (Outpatient: RT-PCT, Other: Any Method)	6-Dec-10	31-May-11	362	0	0	1	0	0	2
1529103	0	RSV-Associated Outpatient LRI (RT-PCR; LRI: pneumonia, bronchiolitis, wheezing)	6-Dec-10	31-May-11	362	0	0	1	0	0	2
1533001	0	RSV ICU Admission (Outpatient: RT-PCT, Other: Any Method)	30-Dec-09	31-May-10	169	0	0	4	0	0	1
1533001	0	RSV-Associated Hospitalization (Outpatient: RT-PCT, Other: Any Method)	30-Dec-09	31-May-10	169	0	0	4	0	0	1
1533001	0	RSV-Associated Outpatient LRI (RT-PCR; LRI: pneumonia, bronchiolitis, wheezing)	30-Dec-09	31-May-10	169	0	0	4	0	0	1
1533002	1	RSV ICU Admission (Outpatient: RT-PCT, Other: Any Method)	19-Jan-10	31-May-10	191	0	0	4	0	0	1
1533002	1	RSV-Associated Hospitalization (Outpatient: RT-PCT, Other: Any Method)	19-Jan-10	31-May-10	191	0	0	4	0	0	1
1533002	1	RSV-Associated Outpatient LRI (RT-PCR; LRI: pneumonia, bronchiolitis, wheezing)	19-Jan-10	31-May-10	191	0	0	4	0	0	1
1533003	1	RSV ICU Admission (Outpatient: RT-PCT, Other: Any Method)	11-Feb-10	31-May-10	119	0	0	4	0	0	1
1533003	1	RSV-Associated Hospitalization (Outpatient: RT-PCT, Other: Any Method)	11-Feb-10	31-May-10	119	0	0	4	0	0	1
1533003	1	RSV-Associated Outpatient LRI (RT-PCR; LRI: pneumonia, bronchiolitis, wheezing)	11-Feb-10	31-May-10	119	0	0	4	0	0	1
1533100	1	RSV ICU Admission (Outpatient: RT-PCT, Other: Any Method)	17-Sep-10	31-May-11	391	0	0	4	0	0	2
1533100	1	RSV-Associated Hospitalization (Outpatient: RT-PCT, Other: Any Method)	17-Sep-10	31-May-11	391	0	0	4	0	0	2
1533100	1	RSV-Associated Outpatient LRI (RT-PCR; LRI: pneumonia, bronchiolitis, wheezing)	17-Sep-10	31-May-11	391	0	0	4	0	0	2
1533101	0	RSV ICU Admission (Outpatient: RT-PCT, Other: Any Method)	20-Sep-10	21-Oct-10	50	0	0	2	0	0	2
1533101	0	RSV-Associated Hospitalization (Outpatient: RT-PCT, Other: Any Method)	20-Sep-10	21-Oct-10	50	0	0	2	0	0	2
1533101	0	RSV-Associated Outpatient LRI (RT-PCR; LRI: pneumonia, bronchiolitis, wheezing)	20-Sep-10	21-Oct-10	50	0	0	2	0	0	2
1533102	0	RSV ICU Admission (Outpatient: RT-PCT, Other: Any Method)	27-Sep-10	31-May-11	306	0	0	3	0	0	2
1533102	0	RSV-Associated Hospitalization (Outpatient: RT-PCT, Other: Any Method)	27-Sep-10	31-May-11	306	0	0	3	0	0	2
1533102	0	RSV-Associated Outpatient LRI (RT-PCR; LRI: pneumonia, bronchiolitis, wheezing)	27-Sep-10	31-May-11	306	0	0	3	0	0	2
1533103	0	RSV ICU Admission (Outpatient: RT-PCT, Other: Any Method)	16-Dec-10	31-May-11	181	0	0	4	0	0	2
1533103	0	RSV-Associated Hospitalization (Outpatient: RT-PCT, Other: Any Method)	16-Dec-10	31-May-11	181	0	0	4	0	0	2
1533103	0	RSV-Associated Outpatient LRI (RT-PCR; LRI: pneumonia, bronchiolitis, wheezing)	16-Dec-10	31-May-11	181	0	0	4	0	0	2
1541001	1	RSV ICU Admission (Outpatient: RT-PCT, Other: Any Method)	5-Jan-10	31-May-10	281	0	0	4	1	0	1
1541001	1	RSV-Associated Hospitalization (Outpatient: RT-PCT, Other: Any Method)	5-Jan-10	31-May-10	281	0	0	4	1	0	1
1541001	1	RSV-Associated Outpatient LRI (RT-PCR; LRI: pneumonia, bronchiolitis, wheezing)	5-Jan-10	31-May-10	281	0	0	4	1	0	1
1541002	1	RSV ICU Admission (Outpatient: RT-PCT, Other: Any Method)	5-Jan-10	31-May-10	281	0	0	4	1	0	1
1541002	1	RSV-Associated Hospitalization (Outpatient: RT-PCT, Other: Any Method)	5-Jan-10	31-May-10	281	0	0	4	1	0	1
1541002	1	RSV-Associated Outpatient LRI (RT-PCR; LRI: pneumonia, bronchiolitis, wheezing)	5-Jan-10	31-May-10	281	0	0	4	1	0	1
1541003	0	RSV ICU Admission (Outpatient: RT-PCT, Other: Any Method)	5-Jan-10	18-Jan-10	76	0	0	1	0	0	1
1541003	0	RSV-Associated Hospitalization (Outpatient: RT-PCT, Other: Any Method)	5-Jan-10	18-Jan-10	76	0	0	1	0	0	1
1541003	0	RSV-Associated Outpatient LRI (RT-PCR; LRI: pneumonia, bronchiolitis, wheezing)	5-Jan-10	18-Jan-10	76	0	0	1	0	0	1
1541004	0	RSV ICU Admission (Outpatient: RT-PCT, Other: Any Method)	6-Jan-10	31-May-10	285	0	0	2	1	0	1
1541004	0	RSV-Associated Hospitalization (Outpatient: RT-PCT, Other: Any Method)	6-Jan-10	31-May-10	285	0	0	2	1	0	1
1541004	0	RSV-Associated Outpatient LRI (RT-PCR; LRI: pneumonia, bronchiolitis, wheezing)	6-Jan-10	31-May-10	285	0	0	2	1	0	1
1541005	0	RSV ICU Admission (Outpatient: RT-PCT, Other: Any Method)	6-Jan-10	31-May-10	285	0	0	2	1	0	1
1541005	0	RSV-Associated Hospitalization (Outpatient: RT-PCT, Other: Any Method)	6-Jan-10	31-May-10	285	0	0	2	1	0	1
1541005	0	RSV-Associated Outpatient LRI (RT-PCR; LRI: pneumonia, bronchiolitis, wheezing)	6-Jan-10	31-May-10	285	0	0	2	1	0	1
1541006	0	RSV ICU Admission (Outpatient: RT-PCT, Other: Any Method)	19-Jan-10	31-May-10	175	0	0	4	0	0	1
1541006	0	RSV-Associated Hospitalization (Outpatient: RT-PCT, Other: Any Method)	19-Jan-10	31-May-10	175	0	0	4	0	0	1
1541006	0	RSV-Associated Outpatient LRI (RT-PCR; LRI: pneumonia, bronchiolitis, wheezing)	19-Jan-10	31-May-10	175	0	0	4	0	0	1
1541011	0	RSV ICU Admission (Outpatient: RT-PCT, Other: Any Method)	16-Feb-10	15-Mar-10	42	0	0	2	0	0	1
1541011	0	RSV-Associated Hospitalization (Outpatient: RT-PCT, Other: Any Method)	16-Feb-10	15-Mar-10	42	0	0	2	0	0	1
1541011	0	RSV-Associated Outpatient LRI (RT-PCR; LRI: pneumonia, bronchiolitis, wheezing)	16-Feb-10	15-Mar-10	42	0	0	2	0	0	1
1541100	0	RSV ICU Admission (Outpatient: RT-PCT, Other: Any Method)	24-Sep-10	31-May-11	381	1	0	3	0	0	2
1541100	0	RSV-Associated Hospitalization (Outpatient: RT-PCT, Other: Any Method)	24-Sep-10	31-May-11	381	1	0	3	0	0	2
1541100	0	RSV-Associated Outpatient LRI (RT-PCR; LRI: pneumonia, bronchiolitis, wheezing)	24-Sep-10	31-May-11	381	1	0	3	0	0	2
1541101	1	RSV ICU Admission (Outpatient: RT-PCT, Other: Any Method)	28-Sep-10	31-May-11	254	1	0	3	0	0	2
1541101	1	RSV-Associated Hospitalization (Outpatient: RT-PCT, Other: Any Method)	28-Sep-10	31-May-11	254	1	0	3	0	0	2
1541101	1	RSV-Associated Outpatient LRI (RT-PCR; LRI: pneumonia, bronchiolitis, wheezing)	28-Sep-10	31-May-11	254	1	0	3	0	0	2
1541102	1	RSV ICU Admission (Outpatient: RT-PCT, Other: Any Method)	30-Sep-10	31-May-11	333	0	0	4	0	0	2
1541102	1	RSV-Associated Hospitalization (Outpatient: RT-PCT, Other: Any Method)	30-Sep-10	31-May-11	333	0	0	4	0	0	2
1541102	1	RSV-Associated Outpatient LRI (RT-PCR; LRI: pneumonia, bronchiolitis, wheezing)	30-Sep-10	31-May-11	333	0	0	4	0	0	2
1541103	0	RSV ICU Admission (Outpatient: RT-PCT, Other: Any Method)	12-Oct-10	31-May-11	366	1	0	4	0	0	2
1541103	0	RSV-Associated Hospitalization (Outpatient: RT-PCT, Other: Any Method)	12-Oct-10	31-May-11	366	1	0	4	0	0	2
1541103	0	RSV-Associated Outpatient LRI (RT-PCR; LRI: pneumonia, bronchiolitis, wheezing)	12-Oct-10	31-May-11	366	1	0	4	0	0	2
1541104	1	RSV ICU Admission (Outpatient: RT-PCT, Other: Any Method)	20-Oct-10	31-May-11	395	0	0	1	0	0	2
1541104	1	RSV-Associated Hospitalization (Outpatient: RT-PCT, Other: Any Method)	20-Oct-10	31-May-11	395	0	0	1	0	0	2
1541104	1	RSV-Associated Outpatient LRI (RT-PCR; LRI: pneumonia, bronchiolitis, wheezing)	20-Oct-10	31-May-11	395	0	0	1	0	0	2
1541105	1	RSV ICU Admission (Outpatient: RT-PCT, Other: Any Method)	5-Nov-10	31-May-11	341	0	0	4	0	0	2
1541105	1	RSV-Associated Hospitalization (Outpatient: RT-PCT, Other: Any Method)	5-Nov-10	10-Feb-11	231	0	0	4	0	1	2
1541105	1	RSV-Associated Outpatient LRI (RT-PCR; LRI: pneumonia, bronchiolitis, wheezing)	5-Nov-10	31-May-11	341	0	0	4	0	0	2
1541106	0	RSV ICU Admission (Outpatient: RT-PCT, Other: Any Method)	12-Nov-10	31-May-11	382	0	0	3	0	0	2
1541106	0	RSV-Associated Hospitalization (Outpatient: RT-PCT, Other: Any Method)	12-Nov-10	31-May-11	382	0	0	3	0	0	2
1541106	0	RSV-Associated Outpatient LRI (RT-PCR; LRI: pneumonia, bronchiolitis, wheezing)	12-Nov-10	31-May-11	382	0	0	3	0	0	2
1541107	0	RSV ICU Admission (Outpatient: RT-PCT, Other: Any Method)	10-Dec-10	31-May-11	196	1	0	1	0	0	2
1541107	0	RSV-Associated Hospitalization (Outpatient: RT-PCT, Other: Any Method)	10-Dec-10	31-May-11	196	1	0	1	0	0	2
1541107	0	RSV-Associated Outpatient LRI (RT-PCR; LRI: pneumonia, bronchiolitis, wheezing)	10-Dec-10	31-May-11	196	1	0	1	0	0	2
1541108	1	RSV ICU Admission (Outpatient: RT-PCT, Other: Any Method)	20-Dec-10	31-May-11	192	0	0	4	0	0	2
1541108	1	RSV-Associated Hospitalization (Outpatient: RT-PCT, Other: Any Method)	20-Dec-10	31-May-11	192	0	0	4	0	0	2
1541108	1	RSV-Associated Outpatient LRI (RT-PCR; LRI: pneumonia, bronchiolitis, wheezing)	20-Dec-10	31-May-11	192	0	0	4	0	0	2
1541109	1	RSV ICU Admission (Outpatient: RT-PCT, Other: Any Method)	27-Dec-10	31-May-11	266	1	1	4	0	0	2
1541109	1	RSV-Associated Hospitalization (Outpatient: RT-PCT, Other: Any Method)	27-Dec-10	31-May-11	266	1	1	4	0	0	2
1541109	1	RSV-Associated Outpatient LRI (RT-PCR; LRI: pneumonia, bronchiolitis, wheezing)	27-Dec-10	31-May-11	266	1	1	4	0	0	2
1541110	0	RSV ICU Admission (Outpatient: RT-PCT, Other: Any Method)	27-Dec-10	31-May-11	175	0	0	2	0	0	2
1541110	0	RSV-Associated Hospitalization (Outpatient: RT-PCT, Other: Any Method)	27-Dec-10	31-May-11	175	0	0	2	0	0	2
1541110	0	RSV-Associated Outpatient LRI (RT-PCR; LRI: pneumonia, bronchiolitis, wheezing)	27-Dec-10	31-May-11	175	0	0	2	0	0	2
1541111	0	RSV ICU Admission (Outpatient: RT-PCT, Other: Any Method)	28-Dec-10	31-May-11	166	0	0	4	1	0	2
1541111	0	RSV-Associated Hospitalization (Outpatient: RT-PCT, Other: Any Method)	28-Dec-10	31-May-11	166	0	0	4	1	0	2
1541111	0	RSV-Associated Outpatient LRI (RT-PCR; LRI: pneumonia, bronchiolitis, wheezing)	28-Dec-10	25-Jan-11	40	0	0	4	1	1	2
1541112	0	RSV ICU Admission (Outpatient: RT-PCT, Other: Any Method)	28-Dec-10	14-Mar-11	102	0	0	3	0	0	2
1541112	0	RSV-Associated Hospitalization (Outpatient: RT-PCT, Other: Any Method)	28-Dec-10	14-Mar-11	102	0	0	3	0	0	2
1541112	0	RSV-Associated Outpatient LRI (RT-PCR; LRI: pneumonia, bronchiolitis, wheezing)	28-Dec-10	14-Mar-11	102	0	0	3	0	0	2
1541113	1	RSV ICU Admission (Outpatient: RT-PCT, Other: Any Method)	5-Jan-11	31-May-11	361	1	0	2	0	0	2
1541113	1	RSV-Associated Hospitalization (Outpatient: RT-PCT, Other: Any Method)	5-Jan-11	31-May-11	361	1	0	2	0	0	2
1541113	1	RSV-Associated Outpatient LRI (RT-PCR; LRI: pneumonia, bronchiolitis, wheezing)	5-Jan-11	24-Jan-11	234	1	0	2	0	1	2
1541114	0	RSV ICU Admission (Outpatient: RT-PCT, Other: Any Method)	5-Jan-11	31-May-11	265	1	0	4	0	0	2
1541114	0	RSV-Associated Hospitalization (Outpatient: RT-PCT, Other: Any Method)	5-Jan-11	31-May-11	265	1	0	4	0	0	2
1541114	0	RSV-Associated Outpatient LRI (RT-PCR; LRI: pneumonia, bronchiolitis, wheezing)	5-Jan-11	31-May-11	265	1	0	4	0	0	2
1541115	0	RSV ICU Admission (Outpatient: RT-PCT, Other: Any Method)	6-Jan-11	31-May-11	211	0	0	3	0	0	2
1541115	0	RSV-Associated Hospitalization (Outpatient: RT-PCT, Other: Any Method)	6-Jan-11	31-May-11	211	0	0	3	0	0	2
1541115	0	RSV-Associated Outpatient LRI (RT-PCR; LRI: pneumonia, bronchiolitis, wheezing)	6-Jan-11	31-May-11	211	0	0	3	0	0	2
1541116	0	RSV ICU Admission (Outpatient: RT-PCT, Other: Any Method)	7-Jan-11	31-May-11	207	1	0	2	0	0	2
1541116	0	RSV-Associated Hospitalization (Outpatient: RT-PCT, Other: Any Method)	7-Jan-11	31-May-11	207	1	0	2	0	0	2
1541116	0	RSV-Associated Outpatient LRI (RT-PCR; LRI: pneumonia, bronchiolitis, wheezing)	7-Jan-11	31-May-11	207	1	0	2	0	0	2
1541117	0	RSV ICU Admission (Outpatient: RT-PCT, Other: Any Method)	7-Jan-11	31-May-11	160	0	0	3	0	0	2
1541117	0	RSV-Associated Hospitalization (Outpatient: RT-PCT, Other: Any Method)	7-Jan-11	31-May-11	160	0	0	3	0	0	2
1541117	0	RSV-Associated Outpatient LRI (RT-PCR; LRI: pneumonia, bronchiolitis, wheezing)	7-Jan-11	31-May-11	160	0	0	3	0	0	2
1541118	1	RSV ICU Admission (Outpatient: RT-PCT, Other: Any Method)	11-Jan-11	31-May-11	146	0	0	4	0	0	2
1541118	1	RSV-Associated Hospitalization (Outpatient: RT-PCT, Other: Any Method)	11-Jan-11	31-May-11	146	0	0	4	0	0	2
1541118	1	RSV-Associated Outpatient LRI (RT-PCR; LRI: pneumonia, bronchiolitis, wheezing)	11-Jan-11	31-May-11	146	0	0	4	0	0	2
1541119	0	RSV ICU Admission (Outpatient: RT-PCT, Other: Any Method)	11-Jan-11	31-May-11	149	0	0	4	0	0	2
1541119	0	RSV-Associated Hospitalization (Outpatient: RT-PCT, Other: Any Method)	11-Jan-11	31-May-11	149	0	0	4	0	0	2
1541119	0	RSV-Associated Outpatient LRI (RT-PCR; LRI: pneumonia, bronchiolitis, wheezing)	11-Jan-11	31-May-11	149	0	0	4	0	0	2
1541120	0	RSV ICU Admission (Outpatient: RT-PCT, Other: Any Method)	18-Jan-11	31-May-11	313	0	0	3	0	0	2
1541120	0	RSV-Associated Hospitalization (Outpatient: RT-PCT, Other: Any Method)	18-Jan-11	31-May-11	313	0	0	3	0	0	2
1541120	0	RSV-Associated Outpatient LRI (RT-PCR; LRI: pneumonia, bronchiolitis, wheezing)	18-Jan-11	31-May-11	313	0	0	3	0	0	2
1541121	0	RSV ICU Admission (Outpatient: RT-PCT, Other: Any Method)	24-Jan-11	31-May-11	232	0	0	3	1	0	2
1541121	0	RSV-Associated Hospitalization (Outpatient: RT-PCT, Other: Any Method)	24-Jan-11	31-May-11	232	0	0	3	1	0	2
1541121	0	RSV-Associated Outpatient LRI (RT-PCR; LRI: pneumonia, bronchiolitis, wheezing)	24-Jan-11	31-May-11	232	0	0	3	1	0	2
1541122	0	RSV ICU Admission (Outpatient: RT-PCT, Other: Any Method)	24-Jan-11	31-May-11	232	0	0	3	1	0	2
1541122	0	RSV-Associated Hospitalization (Outpatient: RT-PCT, Other: Any Method)	24-Jan-11	31-May-11	232	0	0	3	1	0	2
1541122	0	RSV-Associated Outpatient LRI (RT-PCR; LRI: pneumonia, bronchiolitis, wheezing)	24-Jan-11	31-May-11	232	0	0	3	1	0	2
1541123	1	RSV ICU Admission (Outpatient: RT-PCT, Other: Any Method)	13-Jan-11	31-May-11	305	0	0	4	0	0	2
1541123	1	RSV-Associated Hospitalization (Outpatient: RT-PCT, Other: Any Method)	13-Jan-11	31-May-11	305	0	0	4	0	0	2
1541123	1	RSV-Associated Outpatient LRI (RT-PCR; LRI: pneumonia, bronchiolitis, wheezing)	13-Jan-11	31-May-11	305	0	0	4	0	0	2
1541124	0	RSV ICU Admission (Outpatient: RT-PCT, Other: Any Method)	25-Jan-11	31-May-11	172	0	0	3	0	0	2
1541124	0	RSV-Associated Hospitalization (Outpatient: RT-PCT, Other: Any Method)	25-Jan-11	31-May-11	172	0	0	3	0	0	2
1541124	0	RSV-Associated Outpatient LRI (RT-PCR; LRI: pneumonia, bronchiolitis, wheezing)	25-Jan-11	31-May-11	172	0	0	3	0	0	2
1541125	0	RSV ICU Admission (Outpatient: RT-PCT, Other: Any Method)	25-Jan-11	31-May-11	147	0	0	4	0	0	2
1541125	0	RSV-Associated Hospitalization (Outpatient: RT-PCT, Other: Any Method)	25-Jan-11	31-May-11	147	0	0	4	0	0	2
1541125	0	RSV-Associated Outpatient LRI (RT-PCR; LRI: pneumonia, bronchiolitis, wheezing)	25-Jan-11	31-May-11	147	0	0	4	0	0	2
1541126	1	RSV ICU Admission (Outpatient: RT-PCT, Other: Any Method)	7-Feb-11	31-May-11	151	1	0	4	0	0	2
1541126	1	RSV-Associated Hospitalization (Outpatient: RT-PCT, Other: Any Method)	7-Feb-11	31-May-11	151	1	0	4	0	0	2
1541126	1	RSV-Associated Outpatient LRI (RT-PCR; LRI: pneumonia, bronchiolitis, wheezing)	7-Feb-11	31-May-11	151	1	0	4	0	0	2
1541127	0	RSV ICU Admission (Outpatient: RT-PCT, Other: Any Method)	7-Feb-11	31-May-11	136	0	0	2	0	0	2
1541127	0	RSV-Associated Hospitalization (Outpatient: RT-PCT, Other: Any Method)	7-Feb-11	31-May-11	136	0	0	2	0	0	2
1541127	0	RSV-Associated Outpatient LRI (RT-PCR; LRI: pneumonia, bronchiolitis, wheezing)	7-Feb-11	31-May-11	136	0	0	2	0	0	2
1541128	0	RSV ICU Admission (Outpatient: RT-PCT, Other: Any Method)	7-Feb-11	31-May-11	141	0	0	1	0	0	2
1541128	0	RSV-Associated Hospitalization (Outpatient: RT-PCT, Other: Any Method)	7-Feb-11	31-May-11	141	0	0	1	0	0	2
1541128	0	RSV-Associated Outpatient LRI (RT-PCR; LRI: pneumonia, bronchiolitis, wheezing)	7-Feb-11	31-May-11	141	0	0	1	0	0	2
1541129	1	RSV ICU Admission (Outpatient: RT-PCT, Other: Any Method)	8-Feb-11	31-May-11	124	1	0	4	0	0	2
1541129	1	RSV-Associated Hospitalization (Outpatient: RT-PCT, Other: Any Method)	8-Feb-11	31-May-11	124	1	0	4	0	0	2
1541129	1	RSV-Associated Outpatient LRI (RT-PCR; LRI: pneumonia, bronchiolitis, wheezing)	8-Feb-11	31-May-11	124	1	0	4	0	0	2
1541130	1	RSV ICU Admission (Outpatient: RT-PCT, Other: Any Method)	22-Feb-11	31-May-11	209	0	0	4	1	0	2
1541130	1	RSV-Associated Hospitalization (Outpatient: RT-PCT, Other: Any Method)	22-Feb-11	31-May-11	209	0	0	4	1	0	2
1541130	1	RSV-Associated Outpatient LRI (RT-PCR; LRI: pneumonia, bronchiolitis, wheezing)	22-Feb-11	22-Feb-11	111	0	0	4	1	1	2
1541131	1	RSV ICU Admission (Outpatient: RT-PCT, Other: Any Method)	22-Feb-11	31-May-11	209	0	0	4	1	0	2
1541131	1	RSV-Associated Hospitalization (Outpatient: RT-PCT, Other: Any Method)	22-Feb-11	31-May-11	209	0	0	4	1	0	2
1541131	1	RSV-Associated Outpatient LRI (RT-PCR; LRI: pneumonia, bronchiolitis, wheezing)	22-Feb-11	22-Feb-11	111	0	0	4	1	1	2
1541132	0	RSV ICU Admission (Outpatient: RT-PCT, Other: Any Method)	24-Feb-11	31-May-11	188	0	0	4	0	0	2
1541132	0	RSV-Associated Hospitalization (Outpatient: RT-PCT, Other: Any Method)	24-Feb-11	31-May-11	188	0	0	4	0	0	2
1541132	0	RSV-Associated Outpatient LRI (RT-PCR; LRI: pneumonia, bronchiolitis, wheezing)	24-Feb-11	31-May-11	188	0	0	4	0	0	2
1541133	0	RSV ICU Admission (Outpatient: RT-PCT, Other: Any Method)	28-Feb-11	31-May-11	98	0	0	4	0	0	2
1541133	0	RSV-Associated Hospitalization (Outpatient: RT-PCT, Other: Any Method)	28-Feb-11	31-May-11	98	0	0	4	0	0	2
1541133	0	RSV-Associated Outpatient LRI (RT-PCR; LRI: pneumonia, bronchiolitis, wheezing)	28-Feb-11	31-May-11	98	0	0	4	0	0	2
1541134	0	RSV ICU Admission (Outpatient: RT-PCT, Other: Any Method)	28-Feb-11	31-May-11	174	0	1	2	0	0	2
1541134	0	RSV-Associated Hospitalization (Outpatient: RT-PCT, Other: Any Method)	28-Feb-11	31-May-11	174	0	1	2	0	0	2
1541134	0	RSV-Associated Outpatient LRI (RT-PCR; LRI: pneumonia, bronchiolitis, wheezing)	28-Feb-11	22-Mar-11	104	0	1	2	0	1	2
1553001	0	RSV ICU Admission (Outpatient: RT-PCT, Other: Any Method)	27-Feb-10	31-May-10	270	0	0	1	1	0	1
1553001	0	RSV-Associated Hospitalization (Outpatient: RT-PCT, Other: Any Method)	27-Feb-10	31-May-10	270	0	0	1	1	0	1
1553001	0	RSV-Associated Outpatient LRI (RT-PCR; LRI: pneumonia, bronchiolitis, wheezing)	27-Feb-10	31-May-10	270	0	0	1	1	0	1
1553002	0	RSV ICU Admission (Outpatient: RT-PCT, Other: Any Method)	2-Feb-10	31-May-10	270	0	0	3	1	0	1
1553002	0	RSV-Associated Hospitalization (Outpatient: RT-PCT, Other: Any Method)	2-Feb-10	31-May-10	270	0	0	3	1	0	1
1553002	0	RSV-Associated Outpatient LRI (RT-PCR; LRI: pneumonia, bronchiolitis, wheezing)	2-Feb-10	31-May-10	270	0	0	3	1	0	1
1553003	1	RSV ICU Admission (Outpatient: RT-PCT, Other: Any Method)	22-Jan-10	31-May-10	194	0	0	4	0	0	1
1553003	1	RSV-Associated Hospitalization (Outpatient: RT-PCT, Other: Any Method)	22-Jan-10	31-May-10	194	0	0	4	0	0	1
1553003	1	RSV-Associated Outpatient LRI (RT-PCR; LRI: pneumonia, bronchiolitis, wheezing)	22-Jan-10	31-May-10	194	0	0	4	0	0	1
1553004	0	RSV ICU Admission (Outpatient: RT-PCT, Other: Any Method)	1-Feb-10	31-May-10	229	0	0	4	0	0	1
1553004	0	RSV-Associated Hospitalization (Outpatient: RT-PCT, Other: Any Method)	1-Feb-10	31-May-10	229	0	0	4	0	0	1
1553004	0	RSV-Associated Outpatient LRI (RT-PCR; LRI: pneumonia, bronchiolitis, wheezing)	1-Feb-10	1-Feb-10	110	0	0	4	0	1	1
1553100	1	RSV ICU Admission (Outpatient: RT-PCT, Other: Any Method)	25-Oct-10	31-May-11	392	0	0	3	1	0	2
1553100	1	RSV-Associated Hospitalization (Outpatient: RT-PCT, Other: Any Method)	25-Oct-10	31-May-11	392	0	0	3	1	0	2
1553100	1	RSV-Associated Outpatient LRI (RT-PCR; LRI: pneumonia, bronchiolitis, wheezing)	25-Oct-10	31-May-11	392	0	0	3	1	0	2
1553101	1	RSV ICU Admission (Outpatient: RT-PCT, Other: Any Method)	25-Oct-10	31-May-11	392	0	0	3	1	0	2
1553101	1	RSV-Associated Hospitalization (Outpatient: RT-PCT, Other: Any Method)	25-Oct-10	31-May-11	392	0	0	3	1	0	2
1553101	1	RSV-Associated Outpatient LRI (RT-PCR; LRI: pneumonia, bronchiolitis, wheezing)	25-Oct-10	31-May-11	392	0	0	3	1	0	2
1553102	1	RSV ICU Admission (Outpatient: RT-PCT, Other: Any Method)	26-Oct-10	31-May-11	359	0	0	4	1	0	2
1553102	1	RSV-Associated Hospitalization (Outpatient: RT-PCT, Other: Any Method)	26-Oct-10	31-May-11	359	0	0	4	1	0	2
1553102	1	RSV-Associated Outpatient LRI (RT-PCR; LRI: pneumonia, bronchiolitis, wheezing)	26-Oct-10	21-Feb-11	260	0	0	4	1	1	2
1553103	1	RSV ICU Admission (Outpatient: RT-PCT, Other: Any Method)	26-Oct-10	31-May-11	359	0	0	4	1	0	2
1553103	1	RSV-Associated Hospitalization (Outpatient: RT-PCT, Other: Any Method)	26-Oct-10	31-May-11	359	0	0	4	1	0	2
1553103	1	RSV-Associated Outpatient LRI (RT-PCR; LRI: pneumonia, bronchiolitis, wheezing)	26-Oct-10	21-Feb-11	260	0	0	4	1	1	2
1553104	0	RSV ICU Admission (Outpatient: RT-PCT, Other: Any Method)	3-Nov-10	31-May-11	301	0	0	4	0	0	2
1553104	0	RSV-Associated Hospitalization (Outpatient: RT-PCT, Other: Any Method)	3-Nov-10	31-May-11	301	0	0	4	0	0	2
1553104	0	RSV-Associated Outpatient LRI (RT-PCR; LRI: pneumonia, bronchiolitis, wheezing)	3-Nov-10	31-May-11	301	0	0	4	0	0	2
1553105	1	RSV ICU Admission (Outpatient: RT-PCT, Other: Any Method)	5-Nov-10	31-May-11	371	0	0	4	0	0	2
1553105	1	RSV-Associated Hospitalization (Outpatient: RT-PCT, Other: Any Method)	5-Nov-10	31-May-11	371	0	0	4	0	0	2
1553105	1	RSV-Associated Outpatient LRI (RT-PCR; LRI: pneumonia, bronchiolitis, wheezing)	5-Nov-10	31-May-11	371	0	0	4	0	0	2
1553106	1	RSV ICU Admission (Outpatient: RT-PCT, Other: Any Method)	8-Nov-10	31-May-11	329	0	0	4	0	0	2
1553106	1	RSV-Associated Hospitalization (Outpatient: RT-PCT, Other: Any Method)	8-Nov-10	31-May-11	329	0	0	4	0	0	2
1553106	1	RSV-Associated Outpatient LRI (RT-PCR; LRI: pneumonia, bronchiolitis, wheezing)	8-Nov-10	31-May-11	329	0	0	4	0	0	2
1553107	0	RSV ICU Admission (Outpatient: RT-PCT, Other: Any Method)	26-Nov-10	31-May-11	364	0	0	4	0	0	2
1553107	0	RSV-Associated Hospitalization (Outpatient: RT-PCT, Other: Any Method)	26-Nov-10	31-May-11	364	0	0	4	0	0	2
1553107	0	RSV-Associated Outpatient LRI (RT-PCR; LRI: pneumonia, bronchiolitis, wheezing)	26-Nov-10	31-May-11	364	0	0	4	0	0	2
1553108	0	RSV ICU Admission (Outpatient: RT-PCT, Other: Any Method)	17-Dec-10	31-May-11	226	0	0	4	0	0	2
1553108	0	RSV-Associated Hospitalization (Outpatient: RT-PCT, Other: Any Method)	17-Dec-10	31-May-11	226	0	0	4	0	0	2
1553108	0	RSV-Associated Outpatient LRI (RT-PCR; LRI: pneumonia, bronchiolitis, wheezing)	17-Dec-10	31-May-11	226	0	0	4	0	0	2
1553109	0	RSV ICU Admission (Outpatient: RT-PCT, Other: Any Method)	7-Feb-11	31-May-11	144	0	0	4	0	0	2
1553109	0	RSV-Associated Hospitalization (Outpatient: RT-PCT, Other: Any Method)	7-Feb-11	31-May-11	144	0	0	4	0	0	2
1553109	0	RSV-Associated Outpatient LRI (RT-PCR; LRI: pneumonia, bronchiolitis, wheezing)	7-Feb-11	31-May-11	144	0	0	4	0	0	2
1553110	0	RSV ICU Admission (Outpatient: RT-PCT, Other: Any Method)	23-Feb-11	31-May-11	159	0	0	3	0	0	2
1553110	0	RSV-Associated Hospitalization (Outpatient: RT-PCT, Other: Any Method)	23-Feb-11	31-May-11	159	0	0	3	0	0	2
1553110	0	RSV-Associated Outpatient LRI (RT-PCR; LRI: pneumonia, bronchiolitis, wheezing)	23-Feb-11	31-May-11	159	0	0	3	0	0	2
1554001	0	RSV ICU Admission (Outpatient: RT-PCT, Other: Any Method)	23-Sep-09	31-May-10	352	0	0	3	0	0	1
1554001	0	RSV-Associated Hospitalization (Outpatient: RT-PCT, Other: Any Method)	23-Sep-09	31-May-10	352	0	0	3	0	0	1
1554001	0	RSV-Associated Outpatient LRI (RT-PCR; LRI: pneumonia, bronchiolitis, wheezing)	23-Sep-09	31-May-10	352	0	0	3	0	0	1
1554002	0	RSV ICU Admission (Outpatient: RT-PCT, Other: Any Method)	23-Jan-10	31-May-10	152	0	0	3	0	0	1
1554002	0	RSV-Associated Hospitalization (Outpatient: RT-PCT, Other: Any Method)	23-Jan-10	31-May-10	152	0	0	3	0	0	1
1554002	0	RSV-Associated Outpatient LRI (RT-PCR; LRI: pneumonia, bronchiolitis, wheezing)	23-Jan-10	31-May-10	152	0	0	3	0	0	1
1554100	0	RSV ICU Admission (Outpatient: RT-PCT, Other: Any Method)	13-Sep-10	31-May-11	298	0	0	3	0	0	2
1554100	0	RSV-Associated Hospitalization (Outpatient: RT-PCT, Other: Any Method)	13-Sep-10	31-May-11	298	0	0	3	0	0	2
1554100	0	RSV-Associated Outpatient LRI (RT-PCR; LRI: pneumonia, bronchiolitis, wheezing)	13-Sep-10	31-May-11	298	0	0	3	0	0	2
1554101	1	RSV ICU Admission (Outpatient: RT-PCT, Other: Any Method)	14-Sep-10	31-May-11	293	0	0	4	0	0	2
1554101	1	RSV-Associated Hospitalization (Outpatient: RT-PCT, Other: Any Method)	14-Sep-10	31-May-11	293	0	0	4	0	0	2
1554101	1	RSV-Associated Outpatient LRI (RT-PCR; LRI: pneumonia, bronchiolitis, wheezing)	14-Sep-10	31-May-11	293	0	0	4	0	0	2
1554102	0	RSV ICU Admission (Outpatient: RT-PCT, Other: Any Method)	22-Sep-10	31-May-11	296	0	0	1	0	0	2
1554102	0	RSV-Associated Hospitalization (Outpatient: RT-PCT, Other: Any Method)	22-Sep-10	31-May-11	296	0	0	1	0	0	2
1554102	0	RSV-Associated Outpatient LRI (RT-PCR; LRI: pneumonia, bronchiolitis, wheezing)	22-Sep-10	31-May-11	296	0	0	1	0	0	2
1554103	1	RSV ICU Admission (Outpatient: RT-PCT, Other: Any Method)	6-Oct-10	31-May-11	251	0	0	4	0	0	2
1554103	1	RSV-Associated Hospitalization (Outpatient: RT-PCT, Other: Any Method)	6-Oct-10	31-May-11	251	0	0	4	0	0	2
1554103	1	RSV-Associated Outpatient LRI (RT-PCR; LRI: pneumonia, bronchiolitis, wheezing)	6-Oct-10	19-Jan-11	119	0	0	4	0	1	2
1554104	0	RSV ICU Admission (Outpatient: RT-PCT, Other: Any Method)	6-Oct-10	31-May-11	299	0	0	3	0	0	2
1554104	0	RSV-Associated Hospitalization (Outpatient: RT-PCT, Other: Any Method)	6-Oct-10	31-May-11	299	0	0	3	0	0	2
1554104	0	RSV-Associated Outpatient LRI (RT-PCR; LRI: pneumonia, bronchiolitis, wheezing)	6-Oct-10	31-May-11	299	0	0	3	0	0	2
1554105	0	RSV ICU Admission (Outpatient: RT-PCT, Other: Any Method)	27-Oct-10	31-May-11	279	0	0	4	0	0	2
1554105	0	RSV-Associated Hospitalization (Outpatient: RT-PCT, Other: Any Method)	27-Oct-10	31-May-11	279	0	0	4	0	0	2
1554105	0	RSV-Associated Outpatient LRI (RT-PCR; LRI: pneumonia, bronchiolitis, wheezing)	27-Oct-10	31-May-11	279	0	0	4	0	0	2
1554106	1	RSV ICU Admission (Outpatient: RT-PCT, Other: Any Method)	29-Nov-10	31-May-11	310	0	0	4	0	0	2
1554106	1	RSV-Associated Hospitalization (Outpatient: RT-PCT, Other: Any Method)	29-Nov-10	28-Dec-10	156	0	0	4	0	1	2
1554106	1	RSV-Associated Outpatient LRI (RT-PCR; LRI: pneumonia, bronchiolitis, wheezing)	29-Nov-10	27-Dec-10	155	0	0	4	0	1	2
1554107	0	RSV ICU Admission (Outpatient: RT-PCT, Other: Any Method)	2-Dec-10	31-May-11	193	0	0	4	1	0	2
1554107	0	RSV-Associated Hospitalization (Outpatient: RT-PCT, Other: Any Method)	2-Dec-10	31-May-11	193	0	0	4	1	0	2
1554107	0	RSV-Associated Outpatient LRI (RT-PCR; LRI: pneumonia, bronchiolitis, wheezing)	2-Dec-10	31-May-11	193	0	0	4	1	0	2
1554108	0	RSV ICU Admission (Outpatient: RT-PCT, Other: Any Method)	2-Dec-10	31-May-11	193	0	0	4	1	0	2
1554108	0	RSV-Associated Hospitalization (Outpatient: RT-PCT, Other: Any Method)	2-Dec-10	31-May-11	193	0	0	4	1	0	2
1554108	0	RSV-Associated Outpatient LRI (RT-PCR; LRI: pneumonia, bronchiolitis, wheezing)	2-Dec-10	31-May-11	193	0	0	4	1	0	2
1554109	1	RSV ICU Admission (Outpatient: RT-PCT, Other: Any Method)	2-Dec-10	31-May-11	328	1	0	3	0	0	2
1554109	1	RSV-Associated Hospitalization (Outpatient: RT-PCT, Other: Any Method)	2-Dec-10	31-May-11	328	1	0	3	0	0	2
1554109	1	RSV-Associated Outpatient LRI (RT-PCR; LRI: pneumonia, bronchiolitis, wheezing)	2-Dec-10	31-May-11	328	1	0	3	0	0	2
1554110	0	RSV ICU Admission (Outpatient: RT-PCT, Other: Any Method)	6-Jan-11	31-May-11	172	0	0	1	0	0	2
1554110	0	RSV-Associated Hospitalization (Outpatient: RT-PCT, Other: Any Method)	6-Jan-11	31-May-11	172	0	0	1	0	0	2
1554110	0	RSV-Associated Outpatient LRI (RT-PCR; LRI: pneumonia, bronchiolitis, wheezing)	6-Jan-11	31-May-11	172	0	0	1	0	0	2
1577001	1	RSV ICU Admission (Outpatient: RT-PCT, Other: Any Method)	5-Oct-09	31-May-10	253	0	0	4	1	0	1
1577001	1	RSV-Associated Hospitalization (Outpatient: RT-PCT, Other: Any Method)	5-Oct-09	31-May-10	253	0	0	4	1	0	1
1577001	1	RSV-Associated Outpatient LRI (RT-PCR; LRI: pneumonia, bronchiolitis, wheezing)	5-Oct-09	31-May-10	253	0	0	4	1	0	1
1577002	1	RSV ICU Admission (Outpatient: RT-PCT, Other: Any Method)	5-Oct-09	31-May-10	253	0	0	4	1	0	1
1577002	1	RSV-Associated Hospitalization (Outpatient: RT-PCT, Other: Any Method)	5-Oct-09	31-May-10	253	0	0	4	1	0	1
1577002	1	RSV-Associated Outpatient LRI (RT-PCR; LRI: pneumonia, bronchiolitis, wheezing)	5-Oct-09	31-May-10	253	0	0	4	1	0	1
1577003	0	RSV ICU Admission (Outpatient: RT-PCT, Other: Any Method)	7-Oct-09	31-May-10	279	0	0	4	1	0	1
1577003	0	RSV-Associated Hospitalization (Outpatient: RT-PCT, Other: Any Method)	7-Oct-09	31-May-10	279	0	0	4	1	0	1
1577003	0	RSV-Associated Outpatient LRI (RT-PCR; LRI: pneumonia, bronchiolitis, wheezing)	7-Oct-09	31-May-10	279	0	0	4	1	0	1
1577004	0	RSV ICU Admission (Outpatient: RT-PCT, Other: Any Method)	7-Oct-09	31-May-10	279	0	0	4	1	0	1
1577004	0	RSV-Associated Hospitalization (Outpatient: RT-PCT, Other: Any Method)	7-Oct-09	31-May-10	279	0	0	4	1	0	1
1577004	0	RSV-Associated Outpatient LRI (RT-PCR; LRI: pneumonia, bronchiolitis, wheezing)	7-Oct-09	31-May-10	279	0	0	4	1	0	1
1577005	1	RSV ICU Admission (Outpatient: RT-PCT, Other: Any Method)	8-Oct-09	29-Oct-09	55	0	0	3	0	0	1
1577005	1	RSV-Associated Hospitalization (Outpatient: RT-PCT, Other: Any Method)	8-Oct-09	29-Oct-09	55	0	0	3	0	0	1
1577005	1	RSV-Associated Outpatient LRI (RT-PCR; LRI: pneumonia, bronchiolitis, wheezing)	8-Oct-09	29-Oct-09	55	0	0	3	0	0	1
1577006	0	RSV ICU Admission (Outpatient: RT-PCT, Other: Any Method)	12-Nov-09	31-May-10	384	0	0	2	0	0	1
1577006	0	RSV-Associated Hospitalization (Outpatient: RT-PCT, Other: Any Method)	12-Nov-09	31-May-10	384	0	0	2	0	0	1
1577006	0	RSV-Associated Outpatient LRI (RT-PCR; LRI: pneumonia, bronchiolitis, wheezing)	12-Nov-09	28-Dec-09	230	0	0	2	0	1	1
1577007	0	RSV ICU Admission (Outpatient: RT-PCT, Other: Any Method)	7-Jan-10	31-May-10	161	0	0	4	0	0	1
1577007	0	RSV-Associated Hospitalization (Outpatient: RT-PCT, Other: Any Method)	7-Jan-10	31-May-10	161	0	0	4	0	0	1
1577007	0	RSV-Associated Outpatient LRI (RT-PCR; LRI: pneumonia, bronchiolitis, wheezing)	7-Jan-10	31-May-10	161	0	0	4	0	0	1
1577008	0	RSV ICU Admission (Outpatient: RT-PCT, Other: Any Method)	9-Feb-10	31-May-10	126	0	0	4	0	0	1
1577008	0	RSV-Associated Hospitalization (Outpatient: RT-PCT, Other: Any Method)	9-Feb-10	31-May-10	126	0	0	4	0	0	1
1577008	0	RSV-Associated Outpatient LRI (RT-PCR; LRI: pneumonia, bronchiolitis, wheezing)	9-Feb-10	5-Mar-10	39	0	0	4	0	1	1
1577009	0	RSV ICU Admission (Outpatient: RT-PCT, Other: Any Method)	25-Feb-10	31-May-10	127	0	0	4	0	0	1
1577009	0	RSV-Associated Hospitalization (Outpatient: RT-PCT, Other: Any Method)	25-Feb-10	31-May-10	127	0	0	4	0	0	1
1577009	0	RSV-Associated Outpatient LRI (RT-PCR; LRI: pneumonia, bronchiolitis, wheezing)	25-Feb-10	31-May-10	127	0	0	4	0	0	1
1577100	0	RSV ICU Admission (Outpatient: RT-PCT, Other: Any Method)	6-Oct-10	31-May-11	255	0	0	4	0	0	2
1577100	0	RSV-Associated Hospitalization (Outpatient: RT-PCT, Other: Any Method)	6-Oct-10	31-May-11	255	0	0	4	0	0	2
1577100	0	RSV-Associated Outpatient LRI (RT-PCR; LRI: pneumonia, bronchiolitis, wheezing)	6-Oct-10	5-Apr-11	199	0	0	4	0	1	2
1577101	0	RSV ICU Admission (Outpatient: RT-PCT, Other: Any Method)	19-Oct-10	31-May-11	349	0	0	2	1	0	2
1577101	0	RSV-Associated Hospitalization (Outpatient: RT-PCT, Other: Any Method)	19-Oct-10	31-May-11	349	0	0	2	1	0	2
1577101	0	RSV-Associated Outpatient LRI (RT-PCR; LRI: pneumonia, bronchiolitis, wheezing)	19-Oct-10	31-May-11	349	0	0	2	1	0	2
1577102	0	RSV ICU Admission (Outpatient: RT-PCT, Other: Any Method)	19-Oct-10	31-May-11	349	0	0	2	1	0	2
1577102	0	RSV-Associated Hospitalization (Outpatient: RT-PCT, Other: Any Method)	19-Oct-10	31-May-11	349	0	0	2	1	0	2
1577102	0	RSV-Associated Outpatient LRI (RT-PCR; LRI: pneumonia, bronchiolitis, wheezing)	19-Oct-10	31-May-11	349	0	0	2	1	0	2
1577103	0	RSV ICU Admission (Outpatient: RT-PCT, Other: Any Method)	19-Oct-10	31-May-11	349	0	0	2	1	0	2
1577103	0	RSV-Associated Hospitalization (Outpatient: RT-PCT, Other: Any Method)	19-Oct-10	31-May-11	349	0	0	2	1	0	2
1577103	0	RSV-Associated Outpatient LRI (RT-PCR; LRI: pneumonia, bronchiolitis, wheezing)	19-Oct-10	31-May-11	349	0	0	2	1	0	2
1577104	0	RSV ICU Admission (Outpatient: RT-PCT, Other: Any Method)	21-Oct-10	31-May-11	359	0	0	3	1	0	2
1577104	0	RSV-Associated Hospitalization (Outpatient: RT-PCT, Other: Any Method)	21-Oct-10	31-May-11	359	0	0	3	1	0	2
1577104	0	RSV-Associated Outpatient LRI (RT-PCR; LRI: pneumonia, bronchiolitis, wheezing)	21-Oct-10	31-May-11	359	0	0	3	1	0	2
1577105	0	RSV ICU Admission (Outpatient: RT-PCT, Other: Any Method)	21-Oct-10	31-May-11	359	0	0	3	1	0	2
1577105	0	RSV-Associated Hospitalization (Outpatient: RT-PCT, Other: Any Method)	21-Oct-10	31-May-11	359	0	0	3	1	0	2
1577105	0	RSV-Associated Outpatient LRI (RT-PCR; LRI: pneumonia, bronchiolitis, wheezing)	21-Oct-10	31-May-11	359	0	0	3	1	0	2
1577106	0	RSV ICU Admission (Outpatient: RT-PCT, Other: Any Method)	1-Dec-10	31-May-11	203	0	0	4	0	0	2
1577106	0	RSV-Associated Hospitalization (Outpatient: RT-PCT, Other: Any Method)	1-Dec-10	31-May-11	203	0	0	4	0	0	2
1577106	0	RSV-Associated Outpatient LRI (RT-PCR; LRI: pneumonia, bronchiolitis, wheezing)	1-Dec-10	31-May-11	203	0	0	4	0	0	2
1577107	1	RSV ICU Admission (Outpatient: RT-PCT, Other: Any Method)	7-Jan-11	31-May-11	271	0	0	4	0	0	2
1577107	1	RSV-Associated Hospitalization (Outpatient: RT-PCT, Other: Any Method)	7-Jan-11	31-May-11	271	0	0	4	0	0	2
1577107	1	RSV-Associated Outpatient LRI (RT-PCR; LRI: pneumonia, bronchiolitis, wheezing)	7-Jan-11	3-Feb-11	154	0	0	4	0	1	2
1577108	1	RSV ICU Admission (Outpatient: RT-PCT, Other: Any Method)	21-Jan-11	31-May-11	178	0	0	4	0	0	2
1577108	1	RSV-Associated Hospitalization (Outpatient: RT-PCT, Other: Any Method)	21-Jan-11	31-May-11	178	0	0	4	0	0	2
1577108	1	RSV-Associated Outpatient LRI (RT-PCR; LRI: pneumonia, bronchiolitis, wheezing)	21-Jan-11	17-May-11	164	0	0	4	0	1	2
1577109	1	RSV ICU Admission (Outpatient: RT-PCT, Other: Any Method)	21-Jan-11	31-May-11	192	0	0	4	0	0	2
1577109	1	RSV-Associated Hospitalization (Outpatient: RT-PCT, Other: Any Method)	21-Jan-11	31-May-11	192	0	0	4	0	0	2
1577109	1	RSV-Associated Outpatient LRI (RT-PCR; LRI: pneumonia, bronchiolitis, wheezing)	21-Jan-11	31-May-11	192	0	0	4	0	0	2
1577110	0	RSV ICU Admission (Outpatient: RT-PCT, Other: Any Method)	8-Feb-11	31-May-11	117	0	0	4	0	0	2
1577110	0	RSV-Associated Hospitalization (Outpatient: RT-PCT, Other: Any Method)	8-Feb-11	31-May-11	117	0	0	4	0	0	2
1577110	0	RSV-Associated Outpatient LRI (RT-PCR; LRI: pneumonia, bronchiolitis, wheezing)	8-Feb-11	4-Apr-11	60	0	0	4	0	1	2
1577111	0	RSV ICU Admission (Outpatient: RT-PCT, Other: Any Method)	17-Feb-11	31-May-11	145	0	0	4	1	0	2
1577111	0	RSV-Associated Hospitalization (Outpatient: RT-PCT, Other: Any Method)	17-Feb-11	31-May-11	145	0	0	4	1	0	2
1577111	0	RSV-Associated Outpatient LRI (RT-PCR; LRI: pneumonia, bronchiolitis, wheezing)	17-Feb-11	31-May-11	145	0	0	4	1	0	2
1577112	0	RSV ICU Admission (Outpatient: RT-PCT, Other: Any Method)	17-Feb-11	31-May-11	145	0	0	4	1	0	2
1577112	0	RSV-Associated Hospitalization (Outpatient: RT-PCT, Other: Any Method)	17-Feb-11	31-May-11	145	0	0	4	1	0	2
1577112	0	RSV-Associated Outpatient LRI (RT-PCR; LRI: pneumonia, bronchiolitis, wheezing)	17-Feb-11	31-May-11	145	0	0	4	1	0	2
1615001	0	RSV ICU Admission (Outpatient: RT-PCT, Other: Any Method)	17-Feb-10	31-May-10	196	0	0	4	1	0	1
1615001	0	RSV-Associated Hospitalization (Outpatient: RT-PCT, Other: Any Method)	17-Feb-10	31-May-10	196	0	0	4	1	0	1
1615001	0	RSV-Associated Outpatient LRI (RT-PCR; LRI: pneumonia, bronchiolitis, wheezing)	17-Feb-10	31-May-10	196	0	0	4	1	0	1
1615002	0	RSV ICU Admission (Outpatient: RT-PCT, Other: Any Method)	17-Feb-10	31-May-10	196	0	0	4	1	0	1
1615002	0	RSV-Associated Hospitalization (Outpatient: RT-PCT, Other: Any Method)	17-Feb-10	31-May-10	196	0	0	4	1	0	1
1615002	0	RSV-Associated Outpatient LRI (RT-PCR; LRI: pneumonia, bronchiolitis, wheezing)	17-Feb-10	31-May-10	196	0	0	4	1	0	1
1617001	1	RSV ICU Admission (Outpatient: RT-PCT, Other: Any Method)	27-Jan-10	31-May-10	255	1	0	4	1	0	1
1617001	1	RSV-Associated Hospitalization (Outpatient: RT-PCT, Other: Any Method)	27-Jan-10	31-May-10	255	1	0	4	1	0	1
1617001	1	RSV-Associated Outpatient LRI (RT-PCR; LRI: pneumonia, bronchiolitis, wheezing)	27-Jan-10	31-May-10	255	1	0	4	1	0	1
1617002	1	RSV ICU Admission (Outpatient: RT-PCT, Other: Any Method)	27-Jan-10	31-May-10	255	1	0	4	1	0	1
1617002	1	RSV-Associated Hospitalization (Outpatient: RT-PCT, Other: Any Method)	27-Jan-10	31-May-10	255	1	0	4	1	0	1
1617002	1	RSV-Associated Outpatient LRI (RT-PCR; LRI: pneumonia, bronchiolitis, wheezing)	27-Jan-10	31-May-10	255	1	0	4	1	0	1
1617003	0	RSV ICU Admission (Outpatient: RT-PCT, Other: Any Method)	27-Jan-10	31-May-10	234	0	0	4	0	0	1
1617003	0	RSV-Associated Hospitalization (Outpatient: RT-PCT, Other: Any Method)	27-Jan-10	31-May-10	234	0	0	4	0	0	1
1617003	0	RSV-Associated Outpatient LRI (RT-PCR; LRI: pneumonia, bronchiolitis, wheezing)	27-Jan-10	31-May-10	234	0	0	4	0	0	1
1617100	0	RSV ICU Admission (Outpatient: RT-PCT, Other: Any Method)	15-Nov-10	5-Jan-11	105	0	0	3	0	0	2
1617100	0	RSV-Associated Hospitalization (Outpatient: RT-PCT, Other: Any Method)	15-Nov-10	5-Jan-11	105	0	0	3	0	0	2
1617100	0	RSV-Associated Outpatient LRI (RT-PCR; LRI: pneumonia, bronchiolitis, wheezing)	15-Nov-10	5-Jan-11	105	0	0	3	0	0	2
1617101	1	RSV ICU Admission (Outpatient: RT-PCT, Other: Any Method)	19-Jan-11	31-May-11	221	0	0	4	0	0	2
1617101	1	RSV-Associated Hospitalization (Outpatient: RT-PCT, Other: Any Method)	19-Jan-11	31-May-11	221	0	0	4	0	0	2
1617101	1	RSV-Associated Outpatient LRI (RT-PCR; LRI: pneumonia, bronchiolitis, wheezing)	19-Jan-11	31-May-11	221	0	0	4	0	0	2
1617102	0	RSV ICU Admission (Outpatient: RT-PCT, Other: Any Method)	19-Jan-11	31-May-11	170	0	0	4	0	0	2
1617102	0	RSV-Associated Hospitalization (Outpatient: RT-PCT, Other: Any Method)	19-Jan-11	31-May-11	170	0	0	4	0	0	2
1617102	0	RSV-Associated Outpatient LRI (RT-PCR; LRI: pneumonia, bronchiolitis, wheezing)	19-Jan-11	31-May-11	170	0	0	4	0	0	2
1617103	1	RSV ICU Admission (Outpatient: RT-PCT, Other: Any Method)	31-Jan-11	31-May-11	161	0	0	4	0	0	2
1617103	1	RSV-Associated Hospitalization (Outpatient: RT-PCT, Other: Any Method)	31-Jan-11	31-May-11	161	0	0	4	0	0	2
1617103	1	RSV-Associated Outpatient LRI (RT-PCR; LRI: pneumonia, bronchiolitis, wheezing)	31-Jan-11	31-May-11	161	0	0	4	0	0	2
1637100	1	RSV ICU Admission (Outpatient: RT-PCT, Other: Any Method)	14-Sep-10	31-May-11	349	0	0	4	0	0	2
1637100	1	RSV-Associated Hospitalization (Outpatient: RT-PCT, Other: Any Method)	14-Sep-10	31-May-11	349	0	0	4	0	0	2
1637100	1	RSV-Associated Outpatient LRI (RT-PCR; LRI: pneumonia, bronchiolitis, wheezing)	14-Sep-10	31-May-11	349	0	0	4	0	0	2
1637101	1	RSV ICU Admission (Outpatient: RT-PCT, Other: Any Method)	22-Sep-10	31-May-11	383	0	0	3	0	0	2
1637101	1	RSV-Associated Hospitalization (Outpatient: RT-PCT, Other: Any Method)	22-Sep-10	31-May-11	383	0	0	3	0	0	2
1637101	1	RSV-Associated Outpatient LRI (RT-PCR; LRI: pneumonia, bronchiolitis, wheezing)	22-Sep-10	31-May-11	383	0	0	3	0	0	2
1637102	0	RSV ICU Admission (Outpatient: RT-PCT, Other: Any Method)	12-Jan-11	31-May-11	171	0	0	3	0	0	2
1637102	0	RSV-Associated Hospitalization (Outpatient: RT-PCT, Other: Any Method)	12-Jan-11	31-May-11	171	0	0	3	0	0	2
1637102	0	RSV-Associated Outpatient LRI (RT-PCR; LRI: pneumonia, bronchiolitis, wheezing)	12-Jan-11	31-May-11	171	0	0	3	0	0	2
1649001	1	RSV ICU Admission (Outpatient: RT-PCT, Other: Any Method)	28-Jan-10	31-May-10	159	0	0	4	0	0	1
1649001	1	RSV-Associated Hospitalization (Outpatient: RT-PCT, Other: Any Method)	28-Jan-10	31-May-10	159	0	0	4	0	0	1
1649001	1	RSV-Associated Outpatient LRI (RT-PCR; LRI: pneumonia, bronchiolitis, wheezing)	28-Jan-10	31-May-10	159	0	0	4	0	0	1
1649100	0	RSV ICU Admission (Outpatient: RT-PCT, Other: Any Method)	8-Sep-10	31-May-11	381	0	0	4	0	0	2
1649100	0	RSV-Associated Hospitalization (Outpatient: RT-PCT, Other: Any Method)	8-Sep-10	31-May-11	381	0	0	4	0	0	2
1649100	0	RSV-Associated Outpatient LRI (RT-PCR; LRI: pneumonia, bronchiolitis, wheezing)	8-Sep-10	31-May-11	381	0	0	4	0	0	2
1649101	1	RSV ICU Admission (Outpatient: RT-PCT, Other: Any Method)	14-Sep-10	31-May-11	327	0	0	3	0	0	2
1649101	1	RSV-Associated Hospitalization (Outpatient: RT-PCT, Other: Any Method)	14-Sep-10	31-May-11	327	0	0	3	0	0	2
1649101	1	RSV-Associated Outpatient LRI (RT-PCR; LRI: pneumonia, bronchiolitis, wheezing)	14-Sep-10	31-May-11	327	0	0	3	0	0	2
1649102	1	RSV ICU Admission (Outpatient: RT-PCT, Other: Any Method)	30-Sep-10	26-Oct-10	59	0	0	3	0	0	2
1649102	1	RSV-Associated Hospitalization (Outpatient: RT-PCT, Other: Any Method)	30-Sep-10	26-Oct-10	59	0	0	3	0	0	2
1649102	1	RSV-Associated Outpatient LRI (RT-PCR; LRI: pneumonia, bronchiolitis, wheezing)	30-Sep-10	26-Oct-10	59	0	0	3	0	0	2
1649103	0	RSV ICU Admission (Outpatient: RT-PCT, Other: Any Method)	6-Oct-10	31-May-11	370	0	0	4	0	0	2
1649103	0	RSV-Associated Hospitalization (Outpatient: RT-PCT, Other: Any Method)	6-Oct-10	31-May-11	370	0	0	4	0	0	2
1649103	0	RSV-Associated Outpatient LRI (RT-PCR; LRI: pneumonia, bronchiolitis, wheezing)	6-Oct-10	31-May-11	370	0	0	4	0	0	2
1649104	1	RSV ICU Admission (Outpatient: RT-PCT, Other: Any Method)	16-Dec-10	31-May-11	181	0	0	4	0	0	2
1649104	1	RSV-Associated Hospitalization (Outpatient: RT-PCT, Other: Any Method)	16-Dec-10	31-May-11	181	0	0	4	0	0	2
1649104	1	RSV-Associated Outpatient LRI (RT-PCR; LRI: pneumonia, bronchiolitis, wheezing)	16-Dec-10	31-May-11	181	0	0	4	0	0	2
1649105	1	RSV ICU Admission (Outpatient: RT-PCT, Other: Any Method)	15-Feb-11	31-May-11	168	0	0	4	1	0	2
1649105	1	RSV-Associated Hospitalization (Outpatient: RT-PCT, Other: Any Method)	15-Feb-11	31-May-11	168	0	0	4	1	0	2
1649105	1	RSV-Associated Outpatient LRI (RT-PCR; LRI: pneumonia, bronchiolitis, wheezing)	15-Feb-11	31-May-11	168	0	0	4	1	0	2
1649106	1	RSV ICU Admission (Outpatient: RT-PCT, Other: Any Method)	15-Feb-11	31-May-11	168	0	0	4	1	0	2
1649106	1	RSV-Associated Hospitalization (Outpatient: RT-PCT, Other: Any Method)	15-Feb-11	31-May-11	168	0	0	4	1	0	2
1649106	1	RSV-Associated Outpatient LRI (RT-PCR; LRI: pneumonia, bronchiolitis, wheezing)	15-Feb-11	31-May-11	168	0	0	4	1	0	2
1655001	1	RSV ICU Admission (Outpatient: RT-PCT, Other: Any Method)	12-Nov-09	31-May-10	329	0	0	4	0	0	1
1655001	1	RSV-Associated Hospitalization (Outpatient: RT-PCT, Other: Any Method)	12-Nov-09	31-May-10	329	0	0	4	0	0	1
1655001	1	RSV-Associated Outpatient LRI (RT-PCR; LRI: pneumonia, bronchiolitis, wheezing)	12-Nov-09	31-May-10	329	0	0	4	0	0	1
1655002	1	RSV ICU Admission (Outpatient: RT-PCT, Other: Any Method)	23-Nov-09	31-May-10	346	0	0	2	0	0	1
1655002	1	RSV-Associated Hospitalization (Outpatient: RT-PCT, Other: Any Method)	23-Nov-09	31-May-10	346	0	0	2	0	0	1
1655002	1	RSV-Associated Outpatient LRI (RT-PCR; LRI: pneumonia, bronchiolitis, wheezing)	23-Nov-09	31-May-10	346	0	0	2	0	0	1
1655003	1	RSV ICU Admission (Outpatient: RT-PCT, Other: Any Method)	12-Nov-09	31-May-10	307	0	0	4	0	0	1
1655003	1	RSV-Associated Hospitalization (Outpatient: RT-PCT, Other: Any Method)	12-Nov-09	31-May-10	307	0	0	4	0	0	1
1655003	1	RSV-Associated Outpatient LRI (RT-PCR; LRI: pneumonia, bronchiolitis, wheezing)	12-Nov-09	31-May-10	307	0	0	4	0	0	1
1655005	0	RSV ICU Admission (Outpatient: RT-PCT, Other: Any Method)	22-Dec-09	31-May-10	224	0	0	4	1	0	1
1655005	0	RSV-Associated Hospitalization (Outpatient: RT-PCT, Other: Any Method)	22-Dec-09	31-May-10	224	0	0	4	1	0	1
1655005	0	RSV-Associated Outpatient LRI (RT-PCR; LRI: pneumonia, bronchiolitis, wheezing)	22-Dec-09	31-May-10	224	0	0	4	1	0	1
1655006	0	RSV ICU Admission (Outpatient: RT-PCT, Other: Any Method)	22-Dec-09	31-May-10	224	0	0	4	1	0	1
1655006	0	RSV-Associated Hospitalization (Outpatient: RT-PCT, Other: Any Method)	22-Dec-09	31-May-10	224	0	0	4	1	0	1
1655006	0	RSV-Associated Outpatient LRI (RT-PCR; LRI: pneumonia, bronchiolitis, wheezing)	22-Dec-09	31-May-10	224	0	0	4	1	0	1
1655007	0	RSV ICU Admission (Outpatient: RT-PCT, Other: Any Method)	22-Dec-09	31-May-10	224	0	0	4	1	0	1
1655007	0	RSV-Associated Hospitalization (Outpatient: RT-PCT, Other: Any Method)	22-Dec-09	31-May-10	224	0	0	4	1	0	1
1655007	0	RSV-Associated Outpatient LRI (RT-PCR; LRI: pneumonia, bronchiolitis, wheezing)	22-Dec-09	31-May-10	224	0	0	4	1	0	1
1655008	0	RSV ICU Admission (Outpatient: RT-PCT, Other: Any Method)	5-Jan-10	31-May-10	220	0	0	3	0	0	1
1655008	0	RSV-Associated Hospitalization (Outpatient: RT-PCT, Other: Any Method)	5-Jan-10	31-May-10	220	0	0	3	0	0	1
1655008	0	RSV-Associated Outpatient LRI (RT-PCR; LRI: pneumonia, bronchiolitis, wheezing)	5-Jan-10	31-May-10	220	0	0	3	0	0	1
1655100	0	RSV ICU Admission (Outpatient: RT-PCT, Other: Any Method)	21-Sep-10	31-May-11	317	0	0	3	0	0	2
1655100	0	RSV-Associated Hospitalization (Outpatient: RT-PCT, Other: Any Method)	21-Sep-10	31-May-11	317	0	0	3	0	0	2
1655100	0	RSV-Associated Outpatient LRI (RT-PCR; LRI: pneumonia, bronchiolitis, wheezing)	21-Sep-10	31-May-11	317	0	0	3	0	0	2
1655101	1	RSV ICU Admission (Outpatient: RT-PCT, Other: Any Method)	5-Oct-10	31-May-11	364	0	0	4	0	0	2
1655101	1	RSV-Associated Hospitalization (Outpatient: RT-PCT, Other: Any Method)	5-Oct-10	31-May-11	364	0	0	4	0	0	2
1655101	1	RSV-Associated Outpatient LRI (RT-PCR; LRI: pneumonia, bronchiolitis, wheezing)	5-Oct-10	31-May-11	364	0	0	4	0	0	2
1655102	1	RSV ICU Admission (Outpatient: RT-PCT, Other: Any Method)	29-Oct-10	31-May-11	279	0	0	4	0	0	2
1655102	1	RSV-Associated Hospitalization (Outpatient: RT-PCT, Other: Any Method)	29-Oct-10	31-May-11	279	0	0	4	0	0	2
1655102	1	RSV-Associated Outpatient LRI (RT-PCR; LRI: pneumonia, bronchiolitis, wheezing)	29-Oct-10	31-May-11	279	0	0	4	0	0	2
1655103	0	RSV ICU Admission (Outpatient: RT-PCT, Other: Any Method)	23-Nov-10	31-May-11	311	0	0	3	0	0	2
1655103	0	RSV-Associated Hospitalization (Outpatient: RT-PCT, Other: Any Method)	23-Nov-10	31-May-11	311	0	0	3	0	0	2
1655103	0	RSV-Associated Outpatient LRI (RT-PCR; LRI: pneumonia, bronchiolitis, wheezing)	23-Nov-10	31-May-11	311	0	0	3	0	0	2
1655104	0	RSV ICU Admission (Outpatient: RT-PCT, Other: Any Method)	20-Jan-11	31-May-11	187	0	0	4	0	0	2
1655104	0	RSV-Associated Hospitalization (Outpatient: RT-PCT, Other: Any Method)	20-Jan-11	31-May-11	187	0	0	4	0	0	2
1655104	0	RSV-Associated Outpatient LRI (RT-PCR; LRI: pneumonia, bronchiolitis, wheezing)	20-Jan-11	31-May-11	187	0	0	4	0	0	2
1655105	0	RSV ICU Admission (Outpatient: RT-PCT, Other: Any Method)	15-Feb-11	31-May-11	146	0	0	4	0	0	2
1655105	0	RSV-Associated Hospitalization (Outpatient: RT-PCT, Other: Any Method)	15-Feb-11	25-Apr-11	110	0	0	4	0	1	2
1655105	0	RSV-Associated Outpatient LRI (RT-PCR; LRI: pneumonia, bronchiolitis, wheezing)	15-Feb-11	31-May-11	146	0	0	4	0	0	2
1655106	0	RSV ICU Admission (Outpatient: RT-PCT, Other: Any Method)	28-Feb-11	31-May-11	102	0	0	4	0	0	2
1655106	0	RSV-Associated Hospitalization (Outpatient: RT-PCT, Other: Any Method)	28-Feb-11	31-May-11	102	0	0	4	0	0	2
1655106	0	RSV-Associated Outpatient LRI (RT-PCR; LRI: pneumonia, bronchiolitis, wheezing)	28-Feb-11	31-May-11	102	0	0	4	0	0	2
1656001	0	RSV ICU Admission (Outpatient: RT-PCT, Other: Any Method)	3-Dec-09	31-May-10	185	0	0	4	0	0	1
1656001	0	RSV-Associated Hospitalization (Outpatient: RT-PCT, Other: Any Method)	3-Dec-09	13-Jan-10	47	0	0	4	0	1	1
1656001	0	RSV-Associated Outpatient LRI (RT-PCR; LRI: pneumonia, bronchiolitis, wheezing)	3-Dec-09	13-Jan-10	47	0	0	4	0	1	1
1656002	0	RSV ICU Admission (Outpatient: RT-PCT, Other: Any Method)	15-Jan-10	31-May-10	148	1	0	4	0	0	1
1656002	0	RSV-Associated Hospitalization (Outpatient: RT-PCT, Other: Any Method)	15-Jan-10	31-May-10	148	1	0	4	0	0	1
1656002	0	RSV-Associated Outpatient LRI (RT-PCR; LRI: pneumonia, bronchiolitis, wheezing)	15-Jan-10	31-May-10	148	1	0	4	0	0	1
1656101	1	RSV ICU Admission (Outpatient: RT-PCT, Other: Any Method)	25-Sep-10	31-May-11	369	1	0	3	0	0	2
1656101	1	RSV-Associated Hospitalization (Outpatient: RT-PCT, Other: Any Method)	25-Sep-10	31-May-11	369	1	0	3	0	0	2
1656101	1	RSV-Associated Outpatient LRI (RT-PCR; LRI: pneumonia, bronchiolitis, wheezing)	25-Sep-10	31-May-11	369	1	0	3	0	0	2
1672100	0	RSV ICU Admission (Outpatient: RT-PCT, Other: Any Method)	3-Sep-10	31-May-11	393	0	0	4	0	0	2
1672100	0	RSV-Associated Hospitalization (Outpatient: RT-PCT, Other: Any Method)	3-Sep-10	31-May-11	393	0	0	4	0	0	2
1672100	0	RSV-Associated Outpatient LRI (RT-PCR; LRI: pneumonia, bronchiolitis, wheezing)	3-Sep-10	31-May-11	393	0	0	4	0	0	2
1672101	1	RSV ICU Admission (Outpatient: RT-PCT, Other: Any Method)	3-Sep-10	31-May-11	309	0	0	2	0	0	2
1672101	1	RSV-Associated Hospitalization (Outpatient: RT-PCT, Other: Any Method)	3-Sep-10	31-May-11	309	0	0	2	0	0	2
1672101	1	RSV-Associated Outpatient LRI (RT-PCR; LRI: pneumonia, bronchiolitis, wheezing)	3-Sep-10	31-May-11	309	0	0	2	0	0	2
1672102	1	RSV ICU Admission (Outpatient: RT-PCT, Other: Any Method)	10-Sep-10	31-May-11	325	0	0	1	0	0	2
1672102	1	RSV-Associated Hospitalization (Outpatient: RT-PCT, Other: Any Method)	10-Sep-10	31-May-11	325	0	0	1	0	0	2
1672102	1	RSV-Associated Outpatient LRI (RT-PCR; LRI: pneumonia, bronchiolitis, wheezing)	10-Sep-10	31-May-11	325	0	0	1	0	0	2
1672103	1	RSV ICU Admission (Outpatient: RT-PCT, Other: Any Method)	15-Sep-10	31-May-11	331	0	0	4	0	0	2
1672103	1	RSV-Associated Hospitalization (Outpatient: RT-PCT, Other: Any Method)	15-Sep-10	31-May-11	331	0	0	4	0	0	2
1672103	1	RSV-Associated Outpatient LRI (RT-PCR; LRI: pneumonia, bronchiolitis, wheezing)	15-Sep-10	31-May-11	331	0	0	4	0	0	2
1672104	1	RSV ICU Admission (Outpatient: RT-PCT, Other: Any Method)	16-Sep-10	31-May-11	316	0	0	4	0	0	2
1672104	1	RSV-Associated Hospitalization (Outpatient: RT-PCT, Other: Any Method)	16-Sep-10	31-May-11	316	0	0	4	0	0	2
1672104	1	RSV-Associated Outpatient LRI (RT-PCR; LRI: pneumonia, bronchiolitis, wheezing)	16-Sep-10	31-May-11	316	0	0	4	0	0	2
1672105	0	RSV ICU Admission (Outpatient: RT-PCT, Other: Any Method)	17-Sep-10	31-May-11	270	0	0	4	0	0	2
1672105	0	RSV-Associated Hospitalization (Outpatient: RT-PCT, Other: Any Method)	17-Sep-10	31-May-11	270	0	0	4	0	0	2
1672105	0	RSV-Associated Outpatient LRI (RT-PCR; LRI: pneumonia, bronchiolitis, wheezing)	17-Sep-10	31-May-11	270	0	0	4	0	0	2
1672106	0	RSV ICU Admission (Outpatient: RT-PCT, Other: Any Method)	21-Sep-10	31-May-11	375	0	0	4	0	0	2
[truncated: 2,927 more rows]
